# Supplementary material for: Variations on a theme: Genomics of sex determination in the cichlid fish Astatotilapia burtoni
Source: BMC Genomics. 2016 Nov 7;17:883. doi: 10.1186/s12864-016-3178-0 (PMC5100337; doi:10.1186/s12864-016-3178-0)
Supplement: Additional file 2: Table S1. — Loci with male-specific coverage and higher coverage in daughters of the A. burtoni lab strain cross with corresponding location in BLAST on O. niloticus genome and PCR conditions and results for male specific loci. (XLSX 1227 kb) [file 12864_2016_3178_MOESM2_ESM.xlsx]

## Sheet: High coverage in sons
Table S3
Loci with higher male coverage in A. burtoni lab strain offspirng
RAD father locus ID	Mean coverage daughters	Mean coverage sons	Son-daughter ratio	RefSeq Accession	Blast start on hit	Blast end on hit	Blast evalue	Blast bitscore	Location on O. niloticus chromosome	Location on O. niloticus scaffold when chromosomal location unknonw	corresponding locus in Stacks Catalog	Number of individuals with that locus	Tested in PCR	Cycling Conditions	Primers	Amplification results
71522_consensus	1.81	17.9784	9.93283	NC_022199.1	24570892	24570987	5e-37	156	LG1		56134	25	yes	94°C 3min, 35 cycles 94°C 30sec 58°C 30sec 72°C 1min, 72°C 7min	TGCAGGCTTTAGATATCACC, ACCTCTTTGACATGTCTTGA	amplifies on sons and daughters
75890_consensus	1.55833	6.4256	4.12338	NC_022212.1	2621711	2621799	2e-24	114	LG14		61192	9
18045_consensus	1.7875	5.99516	3.35394	NC_022212.1	14783013	14783079	3e-09	64.4	LG14		62070	2
25764_consensus	1.46333	5.66518	3.87142	NC_022216.1	7770836	7770741	3e-34	147	LG18		59852	7
28412_consensus	1.90125	5.45499	2.86916	NC_022217.1	15234079	15234180	4e-32	140	LG19		61394	4
73253_consensus	1.27917	5.09747	3.98499	NC_022201.1	14527700	14527786	5e-06	53.6	LG3		62312	3
75172_consensus	1.92	15.5156	8.08105	NC_022203.1	5388697	5388790	2e-37	158	LG5		56298	22	yes	94°C 3min, 35 cycles 94°C 30sec 50°C 30sec 72°C 1min, 72°C 7min	TGCAGGTAATAGTCACTTTC, TGATATTGCTTAATTAACAT	no amplification
13046_consensus	0.750833	16.4401	21.8958	NC_022203.1	10591273	10591366	8e-35	149	LG5		56084	24	yes	94°C 3min, 35 cycles 94°C 30sec 58°C 30sec 72°C 1min, 72°C 7min	TGCAGGATAGAGTGCATCAG, TCTTGGTCAGGTGAAGAAA	amplifies on sons and daughters
70559_consensus	0.620417	15.6168	25.1715	NC_022203.1	11607943	11608041	4e-38	159	LG5		56172	25	yes	94°C 3min, 35 cycles 94°C 30sec 50°C 30sec 72°C 1min, 72°C 7min	TGCAGGAAAAAAAAGGAATC, TTTGAGTCTTCTCACATATG	amplifies on sons and daughters
38203_consensus	1.75917	6.15699	3.49995	NC_022203.1	12934800	12934895	3e-34	147	LG5		61985	5
73318_consensus	1.42375	18.2362	12.8086	NC_022203.1	14854991	14855086	5e-37	156	LG5		56272	26	yes	94°C 3min, 35 cycles 94°C 30sec 50°C 30sec 72°C 1min, 72°C 7min	TGCAGGAACTTGTTGTTTGA, TAAACTTTACATAGAAGGAT	amplifies on sons and daughters
74565_consensus	1.39417	15.1812	10.8891	NC_022203.1	15400416	15400321	2e-35	150	LG5		56288	20	yes	94°C 3min, 35 cycles 94°C 30sec 58°C 30sec 72°C 1min, 72°C 7min	TGCAGGGAGAGAAAGCATGA, ATACCACTTTTGTCACACAT	amplifies on sons and daughters
63147_consensus	0.24	7.79874	32.4947	NC_022203.1	15586640	15586544	2e-37	158	LG5		61091	7
6855_consensus	0.759583	13.2935	17.5011	NC_022203.1	15992423	15992518	2e-35	150	LG5		60477	18	yes	94°C 3min, 35 cycles 94°C 30sec 50°C 30sec 72°C 1min, 72°C 7min	TGCAGGTTATCTGTAGTAAA, TTTACCCAGCAACAGAATAG	amplifies on sons and daughters
25108_consensus	1.76	20.4185	11.6014	NC_022203.1	15992426	15992328	1e-32	141	LG5		56145	28	yes	94°C 3min, 35 cycles 94°C 30sec 58°C 30sec 72°C 1min, 72°C 7min	TGCAGGTCGCGTTCTCTTAG, CCCAAGCCTGTCCACTTTAA	amplifies on sons and daughters
62404_consensus	0.331667	5.01302	15.1146	NC_022203.1	16550378	16550470	1e-32	141	LG5		62470	1
34683_consensus	0.199583	6.73177	33.7291	NC_022203.1	17058462	17058557	5e-12	73.4	LG5		61344	5
76289_consensus	1.32	12.8612	9.74336	NC_022203.1	17058465	17058370	3e-34	147	LG5		56305	18	yes	94°C 3min, 35 cycles 94°C 30sec 50°C 30sec 72°C 1min, 72°C 7min	TGCAGGTGAAGAAATGTACA , TTTTCCTCTATACGTTTCAT	amplifies on sons and daughters
24863_consensus	1.26125	14.9446	11.849	NC_022203.1	17146088	17145999	4e-26	120	LG5		56141	24	yes	94°C 3min, 35 cycles 94°C 30sec 58°C 30sec 72°C 1min, 72°C 7min	TGCAGGGGTGGCCTGAAAGA, AGTTTCCCTACATGGATCAA	amplifies on sons and daughters
15059_consensus	1.25375	10.6615	8.50366	NC_022203.1	17184707	17184803	2e-37	158	LG5		60466	13	yes	94°C 3min, 35 cycles 94°C 30sec 58°C 30sec 72°C 1min, 72°C 7min	TGCAGGTAACCAGTTACAAT, AGTATACCAGGGCTGATATT	amplifies on sons and daughters
78206_consensus	0.660833	7.95982	12.0451	NC_022203.1	17904481	17904387	3e-33	143	LG5		61414	6
35282_consensus	1.52083	10.9077	7.17221	NC_022203.1	18068290	18068199	7e-23	109	LG5		56330	17	yes	94°C 3min, 35 cycles 94°C 30sec 50°C 30sec 72°C 1min, 72°C 7min	TGCAGGTGATGAGTTCAAGC, GTATTCTTATGCATGCTTAG	amplifies on sons and daughters
45490_consensus	0.950833	10.1741	10.7002	NC_022203.1	19130908	19131001	3e-33	143	LG5		60652	14	yes	94°C 3min, 35 cycles 94°C 30sec 58°C 30sec 72°C 1min, 72°C 7min	TGCAGGGGCGTACACATGGC, CTGGAACCAGAGCTGGAGAG	amplifies on sons and daughters
48957_consensus	1.24	10.109	8.15242	NC_022203.1	19390243	19390148	3e-34	147	LG5		60434	11	yes	94°C 3min, 35 cycles 94°C 30sec 50°C 30sec 72°C 1min, 72°C 7min	TGCAGGTGTAATGTGGACGT, ATGTTAAATGTTGCTAATCA	amplifies on sons and daughters
56337_consensus	1.03667	10.0238	9.66927	NC_022203.1	19632321	19632230	1e-33	145	LG5		60695	12	yes	94°C 3min, 35 cycles 94°C 30sec 58°C 30sec 72°C 1min, 72°C 7min	TGCAGGTAAAGAAAGAGCCT, ATATTTTGTAATTTCGGCCA	amplifies only on sons and father
20031_consensus	0.44	8.66406	19.6911	NC_022203.1	19723639	19723543	1e-33	145	LG5		60722	7
17184_consensus	0.992083	10.6287	10.7135	NC_022203.1	19882487	19882392	2e-42	174	LG5		60699	13	yes	94°C 3min, 35 cycles 94°C 30sec 58°C 30sec 72°C 1min, 72°C 7min	TGCAGGGTTTAGGCCTGTGG, ATCAAATAAGAAGGCACACA	amplifies on sons and daughters
65232_consensus	1.3425	5.28534	3.93694	NC_022203.1	25154184	25154281	5e-37	156	LG5		61466	2
53339_consensus	1.48792	5.65216	3.79871	NC_022204.1	28928769	28928857	2e-23	111	LG6		62384	2
22105_consensus	1.8375	18.7228	10.1893	NC_022205.1	8362294	8362369	1e-13	78.8	LG7		56160	29	yes	94°C 3min, 35 cycles 94°C 30sec 58°C 30sec 72°C 1min, 72°C 7min	TGCAGGAAACAGATAGTGGT, ATAGTCCATCAGTTCTGAGA	amplifies only on sons and father
58693_consensus	1.75917	6.26637	3.56212	NC_022206.1	17556811	17556906	5e-37	156	LG8-24		60807	8
68502_consensus	1.4	5.78237	4.13026	NC_022206.1	17641027	17640951	2e-30	134	LG8-24		60853	7
4977_consensus	1.91958	5.91592	3.08188	NC_022206.1	18866999	18866904	2e-35	150	LG8-24		60471	4
45063_consensus	1.24	12.3151	9.93154	NC_022206.1	20841231	20841326	5e-37	156	LG8-24		33729	45
16241_consensus	1.84	5.68862	3.09164	no hit	no hit	no hit	no hit	no hit	no hit	no hit	61138	4
69432_consensus	1.9975	5.72507	2.86612	no hit	no hit	no hit	no hit	no hit	no hit	no hit	60719	3
71161_consensus	1.90625	5.4256	2.84621	NT_167979.1	53814	53903	1e-33	145	UNK	UNK369	60635	1
52119_consensus	1.95708	5.58036	2.85136	NT_167974.1	121659	121603	6e-17	89.7	UNK	UNK361	61997	4
38194_consensus	1.87625	7.88318	4.20156	NT_167582.1	218644	218547	4e-26	120	UNK	UNK40	62121	3
20285_consensus	1.78375	15.513	8.69686	NT_167535.1	1604380	1604478	2e-35	150	UNK	UNK20	56405	21	yes	94°C 3min, 35 cycles 94°C 30sec 50°C 30sec 72°C 1min, 72°C 7min	TGCAGGACAGCTACCATTTG, ATGAAAGAGTATAATGTACA	amplifies on sons and daughters
33524_consensus	1.71917	16.2891	9.47498	NT_167448.1	1844927	1844832	3e-34	147	UNK	UNK4	56469	22	yes	94°C 3min, 35 cycles 94°C 30sec 58°C 30sec 72°C 1min, 72°C 7min	TGCAGGGTCAGCAACAGTAT, CATGTCTCGCAATGAGTTGG	amplifies on sons and daughters

## Sheet: High coverage in daughters
Table S1
Loci with higher female coverage in A. burtoni lab strain offspring
RAD father locus ID	Mean coverage daughters	Mean coverage sons	Son-daughter ratio	Daugther-son ratio	RefSeq Accession	Blast start on hit	Blast end on hit	Blast evalue	Blast bitscore	Location on O. niloticus chromosome	Location on O. niloticus scaffold when chromosomal location unknonw
73434_consensus	18.6942	8.13542	0.435185	2.29787	NC_022199.1	7886197	7886124	3e-21	104	LG1
55882_consensus	3.76667	2.12091	0.563073	1.77597	NC_022199.1	7886197	7886122	5e-25	116	LG1
21921_consensus	19.7746	6.86235	0.347029	2.8816	NC_022199.1	7886197	7886128	1e-20	102	LG1
40178_consensus	9.28333	5.3099	0.571982	1.74831	NC_022199.1	7886197	7886119	6e-24	113	LG1
15343_consensus	5.88917	2.77827	0.47176	2.11972	NC_022199.1	7886198	7886121	2e-23	111	LG1
17236_consensus	10.9962	1.7753	0.161446	6.19403	NC_022199.1	31167268	31167363	8e-41	168	LG1
75756_consensus	7.10292	3.28646	0.462691	2.16127	NC_022199.1	7886197	7886119	1e-26	122	LG1
62332_consensus	5.27458	2.87128	0.544361	1.83701	NC_022199.1	7886196	7886119	2e-23	111	LG1
53641_consensus	4.91375	3.11421	0.633775	1.57785	NC_022199.1	7886197	7886120	4e-26	120	LG1
46952_consensus	7.795	3.22917	0.414261	2.41394	NC_022199.1	7886197	7886122	2e-22	107	LG1
41905_consensus	4.10542	2.14844	0.523318	1.91088	NC_022199.1	7886199	7886124	5e-25	116	LG1
75589_consensus	12.1779	4.86272	0.399307	2.50434	NC_022199.1	7886197	7886125	1e-20	102	LG1
35749_consensus	7.58125	3.24293	0.427757	2.33778	NC_022199.1	7886199	7886120	5e-31	136	LG1
1975_consensus	10.6342	5.6875	0.534833	1.86974	NC_022199.1	7886197	7886130	1e-19	98.7	LG1
34873_consensus	10.8825	6.95424	0.63903	1.56487	NC_022199.1	7886197	7886119	6e-24	113	LG1
36161_consensus	29.8275	12.7374	0.427034	2.34173	NC_022199.1	7886197	7886132	2e-18	95.1	LG1
47343_consensus	13.5242	5.47284	0.404671	2.47114	NC_022199.1	7886197	7886119	6e-24	113	LG1
12854_consensus	5.75792	2.13058	0.370026	2.70251	NC_022199.1	7886197	7886128	2e-23	111	LG1
78618_consensus	10.7158	5.40179	0.504094	1.98376	NC_022199.1	7886199	7886129	3e-21	104	LG1
52415_consensus	12.1279	7.93527	0.654298	1.52836	NC_022199.1	7886197	7886119	1e-26	122	LG1
74059_consensus	10.9771	4.84821	0.441667	2.26415	NC_022199.1	7886197	7886128	1e-20	102	LG1
24162_consensus	12.3688	4.98884	0.403342	2.47928	NC_022199.1	7886198	7886131	1e-19	98.7	LG1
24921_consensus	5.04542	1.96131	0.388731	2.57247	NC_022199.1	7886198	7886128	3e-21	104	LG1
34470_consensus	5.14	2.46094	0.478782	2.08863	NC_022199.1	7886197	7886121	1e-25	118	LG1
28351_consensus	8.57167	3.14732	0.367177	2.72348	NC_022199.1	7886198	7886123	2e-22	107	LG1
9033_consensus	6.48875	4.14174	0.638296	1.56667	NC_022199.1	3516153	3516248	8e-41	168	LG1
33111_consensus	7.33542	3.79092	0.516797	1.935	NC_022199.1	7886197	7886125	2e-23	111	LG1
20169_consensus	2.90417	1.70015	0.585417	1.70818	NC_022200.1	9131994	9132089	3e-34	147	LG2
20171_consensus	18.5425	2.53497	0.136711	7.31468	NC_022200.1	9131994	9132089	3e-34	147	LG2
9526_consensus	5.49208	2.76786	0.503972	1.98424	NC_022200.1	25047393	25047298	8e-41	168	LG2
20175_consensus	2.32	1.3776	0.593795	1.68408	NC_022200.1	9131994	9132089	2e-35	150	LG2
18148_consensus	8.31333	4.08482	0.491358	2.03518	NC_022200.1	17222150	17222245	8e-41	168	LG2
16454_consensus	18.4483	11.7865	0.63889	1.56521	NC_022201.1	4401597	4401502	1e-39	165	LG3
8685_consensus	4.11583	2.59635	0.630821	1.58524	NC_022201.1	11893809	11893904	1e-39	165	LG3
65811_consensus	3.28083	1.87016	0.570027	1.7543	NC_022201.1	11280313	11280408	3e-34	147	LG3
9814_consensus	3.75167	2.22359	0.592693	1.68721	NC_022201.1	1299354	1299259	8e-41	168	LG3
78903_consensus	2.79417	1.62946	0.583166	1.71478	NC_022201.1	14970671	14970766	6e-30	132	LG3
9252_consensus	2.58667	1.56957	0.606792	1.64801	NC_022202.1	10717188	10717283	1e-39	165	LG4
57296_consensus	22.23	14.7329	0.662748	1.50887	NC_022203.1	26407475	26407382	2e-41	170	LG5
45842_consensus	2.55958	1.13802	0.444612	2.24915	NC_022203.1	8537287	8537197	7e-29	129	LG5
17826_consensus	2.27458	1.03646	0.45567	2.19457	NC_022203.1	7267235	7267194	2e-11	71.6	LG5
9304_consensus	2.61917	1.57106	0.599831	1.66714	NC_022203.1	13069170	13069265	5e-37	156	LG5
41443_consensus	3.62292	1.34747	0.37193	2.68868	NC_022203.1	7267235	7267196	2e-10	68	LG5
4444_consensus	23.9583	15.5915	0.650776	1.53663	NC_022203.1	3688543	3688619	3e-27	123	LG5
19844_consensus	3.54958	2.07106	0.583465	1.7139	NC_022203.1	7628816	7628911	1e-39	165	LG5
9702_consensus	6.36792	4.14472	0.650875	1.53639	NC_022203.1	4507055	4507150	4e-38	159	LG5
62610_consensus	13.0808	0.0703125	0.00537523	186.039	NC_022203.1	11493087	11493180	6e-30	132	LG5
32808_consensus	24.9479	15.7972	0.633209	1.57926	NC_022203.1	2643078	2642983	2e-35	150	LG5
82362_consensus	3.66125	2.43043	0.663826	1.50642	NC_022203.1	28914658	28914600	8e-16	86	LG5
38182_consensus	15.7637	7.94382	0.50393	1.9844	NC_022203.1	26407474	26407569	1e-32	141	LG5
7626_consensus	11.5546	0.392113	0.0339357	29.4675	NC_022203.1	11995754	11995694	2e-18	95.1	LG5
2878_consensus	17.6542	11.6075	0.657494	1.52093	NC_022203.1	9297207	9297129	4e-26	120	LG5
64168_consensus	2.20958	0.539062	0.243966	4.09894	NC_022203.1	7267235	7267194	2e-11	71.6	LG5
47051_consensus	5.61625	0.475446	0.0846555	11.8126	NC_022203.1	5388697	5388792	8e-41	168	LG5
1974_consensus	2.55	0.830357	0.32563	3.07097	NC_022203.1	7267235	7267194	2e-11	71.6	LG5
49559_consensus	4.8	0.5	0.104167	9.6	NC_022203.1	19878027	19878112	8e-22	105	LG5
5206_consensus	3.22875	1.42411	0.441071	2.26721	NC_022203.1	7267235	7267195	6e-11	69.8	LG5
6022_consensus	3.38917	1.88393	0.555868	1.79899	NC_022203.1	7267192	7267235	2e-11	71.6	LG5
21151_consensus	8.46125	5.40327	0.63859	1.56595	NC_022203.1	34214295	34214250	6e-11	69.8	LG5
59501_consensus	4.01375	1.45312	0.362037	2.76215	NC_022203.1	7267192	7267235	2e-10	68	LG5
26601_consensus	6.55833	3.93229	0.599587	1.66781	NC_022204.1	24964838	24964892	2e-18	95.1	LG6
9322_consensus	7.70583	0.382068	0.0495817	20.1687	NC_022204.1	17092773	17092868	8e-41	168	LG6
31844_consensus	8.84125	4.47954	0.506664	1.9737	NC_022204.1	6964818	6964711	3e-34	147	LG6
78093_consensus	2.08208	0.924851	0.444195	2.25126	NC_022204.1	24020440	24020521	2e-30	134	LG6
56706_consensus	2.54125	1.37537	0.541219	1.84768	NC_022204.1	3752927	3753000	7e-29	129	LG6
6164_consensus	3.57	2.36756	0.663182	1.50788	NC_022204.1	22246235	22246156	4e-26	120	LG6
19193_consensus	6.61833	0.107143	0.0161888	61.7711	NC_022204.1	12207862	12207957	1e-39	165	LG6
63032_consensus	15.8954	10.3017	0.648093	1.54299	NC_022204.1	34698284	34698337	1e-12	75.2	LG6
35564_consensus	4.0375	2.14732	0.531844	1.88025	NC_022204.1	33335486	33335400	2e-37	158	LG6
19129_consensus	3.30667	1.12723	0.340897	2.93344	NC_022205.1	20642230	20642136	3e-40	167	LG7
19134_consensus	2.73292	0.55692	0.203782	4.9072	NC_022205.1	20642230	20642138	8e-41	168	LG7
46719_consensus	2.82125	1.73065	0.613435	1.63016	NC_022205.1	6560911	6560855	1e-19	98.7	LG7
79161_consensus	23.5767	15.4684	0.656088	1.52418	NC_022205.1	6560910	6560842	4e-26	120	LG7
70704_consensus	4.34625	2.81064	0.646682	1.54636	NC_022205.1	6560911	6560847	6e-24	113	LG7
22406_consensus	32.2071	17.2429	0.535377	1.86784	NC_022205.1	6560909	6560842	1e-25	118	LG7
53449_consensus	3.64208	2.21875	0.609198	1.6415	NC_022205.1	6560912	6560853	3e-21	104	LG7
51152_consensus	38.7754	25.3211	0.653018	1.53135	NC_022205.1	6560909	6560842	1e-25	118	LG7
49781_consensus	8.06	4.64732	0.576591	1.73433	NC_022205.1	6560911	6560843	4e-26	120	LG7
12005_consensus	19.7429	12.3917	0.627655	1.59323	NC_022205.1	6560909	6560846	2e-23	111	LG7
82883_consensus	3.51875	0.047247	0.0134272	74.4756	NC_022205.1	20642230	20642145	3e-34	147	LG7
62006_consensus	9.41125	3.88393	0.41269	2.42313	NC_022205.1	6560911	6560853	1e-20	102	LG7
10219_consensus	4.475	2.82738	0.631817	1.58274	NC_022205.1	4992824	4992919	1e-39	165	LG7
34271_consensus	2.52875	1.65699	0.655262	1.52611	NC_022205.1	6560911	6560856	4e-19	96.9	LG7
13948_consensus	3.64375	2.07738	0.570122	1.75401	NC_022205.1	50163604	50163681	8e-22	105	LG7
8917_consensus	2.83958	0.0353423	0.0124463	80.3453	NC_022205.1	32691095	32691000	4e-38	159	LG7
8511_consensus	35.2713	19.4732	0.552099	1.81127	NC_022205.1	6560909	6560842	1e-25	118	LG7
61676_consensus	42.1567	13.9152	0.330083	3.02955	NC_022205.1	6560909	6560842	1e-25	118	LG7
51132_consensus	4.2275	2.80766	0.664143	1.5057	NC_022205.1	6560911	6560848	2e-23	111	LG7
21003_consensus	7.12042	4.13542	0.580783	1.72181	NC_022206.1	11089116	11089018	3e-27	123	LG8-24
14013_consensus	5.67667	0.321429	0.0566228	17.6607	NC_022206.1	14100773	14100865	2e-36	154	LG8-24
34449_consensus	5.47125	3.43824	0.62842	1.59129	NC_022207.1	20189946	20190026	4e-26	120	LG9
1209_consensus	2.24667	1.27753	0.568633	1.7586	NC_022207.1	3136046	3136101	1e-13	78.8	LG9
9239_consensus	9.01083	5.4814	0.608312	1.64389	NC_022208.1	13957847	13957752	4e-38	159	LG10
58141_consensus	4.29917	1.72842	0.402037	2.48734	NC_022208.1	14811985	14812080	2e-35	150	LG10
44324_consensus	21.4421	13.4275	0.62622	1.59688	NC_022208.1	6614871	6614776	2e-35	150	LG10
8600_consensus	3.1825	2.00223	0.629138	1.58948	NC_022208.1	14812134	14812039	1e-39	165	LG10
10440_consensus	3.59625	1.64323	0.456929	2.18853	NC_022209.1	11652144	11652239	5e-37	156	LG11
66369_consensus	3.16333	1.22693	0.387861	2.57824	NC_022209.1	3067705	3067621	2e-24	114	LG11
1218_consensus	3.12542	1.44903	0.463629	2.1569	NC_022209.1	32347505	32347453	6e-11	69.8	LG11
53117_consensus	4.42833	2.48177	0.56043	1.78434	NC_022209.1	12456220	12456269	2e-17	91.5	LG11
12082_consensus	4.04625	0.30878	0.0763126	13.104	NC_022209.1	29939160	29939065	8e-41	168	LG11
22603_consensus	6.09083	3.266	0.536215	1.86492	NC_022209.1	12456220	12456269	2e-17	91.5	LG11
55_consensus	5.62542	2.91927	0.518943	1.92699	NC_022209.1	12456220	12456269	2e-17	91.5	LG11
29931_consensus	4.24625	1.84635	0.43482	2.2998	NC_022209.1	12456219	12456269	5e-18	93.3	LG11
41233_consensus	5.54292	2.95908	0.533848	1.87319	NC_022210.1	10844590	10844685	2e-42	174	LG12
69308_consensus	3.95833	2.35975	0.596147	1.67744	NC_022211.1	20078732	20078825	3e-34	147	LG13
34095_consensus	9.77667	5.09598	0.521239	1.9185	NC_022211.1	17835793	17835731	1e-12	75.2	LG13
79224_consensus	2.13458	1.15923	0.543069	1.84139	NC_022211.1	1895100	1895142	3e-09	64.4	LG13
83227_consensus	21.63	13.9193	0.643517	1.55396	NC_022211.1	25885401	25885496	5e-37	156	LG13
77827_consensus	2.14792	1.42857	0.665096	1.50354	NC_022212.1	13389394	13389299	1e-39	165	LG14
4332_consensus	9.1325	5.71652	0.625953	1.59756	NC_022212.1	14714572	14714485	6e-24	113	LG14
31135_consensus	8.795	5.45089	0.619772	1.6135	NC_022212.1	11651676	11651581	2e-35	150	LG14
41754_consensus	7.13125	4.08668	0.573067	1.745	NC_022212.1	14792438	14792321	2e-23	111	LG14
33037_consensus	13.6654	9.08929	0.665131	1.50346	NC_022212.1	2392966	2392867	2e-24	114	LG14
31115_consensus	16.5979	11.0011	0.662801	1.50875	NC_022213.1	16790289	16790353	2e-17	91.5	LG15
50603_consensus	13.155	0.678199	0.0515545	19.397	NC_022214.1	26007004	26006902	2e-17	91.5	LG16-21
46219_consensus	12.0087	5.82924	0.485416	2.06009	NC_022214.1	26007004	26006902	2e-22	107	LG16-21
11274_consensus	3.79792	1.5346	0.404063	2.47486	NC_022214.1	31539700	31539791	6e-36	152	LG16-21
8611_consensus	3.32375	1.98549	0.597365	1.67402	NC_022215.1	4801200	4801295	4e-38	159	LG17
71046_consensus	25.3788	14.9524	0.589169	1.6973	NC_022216.1	3585722	3585625	5e-37	156	LG18
11232_consensus	5.28708	0.647321	0.122435	8.16763	NC_022217.1	18010953	18010862	2e-37	158	LG19
11141_consensus	2.37667	0.18936	0.0796747	12.551	NC_022218.1	8806038	8805943	3e-34	147	LG20
50002_consensus	4.23792	1.84784	0.436026	2.29344	NC_022219.1	19154228	19154133	3e-34	147	LG22
54386_consensus	4.2975	2.30469	0.536286	1.86468	NC_022219.1	4727934	4727847	1e-33	145	LG22
12325_consensus	5.38583	0.28497	0.0529111	18.8996	NC_022219.1	4727931	4728038	7e-29	129	LG22
3466_consensus	2.29292	1.32999	0.580041	1.72402	NC_022220.1	8279282	8279188	3e-34	147	LG23
9939_consensus	3.09708	1.85677	0.599522	1.66799	NC_022220.1	18117106	18117201	4e-38	159	LG23
26799_consensus	3.32958	1.9003	0.570731	1.75214	NC_022220.1	19798016	19798106	2e-35	150	LG23
62820_consensus	3.60625	1.94866	0.540357	1.85063	NT_167388.1	2857566	2857653	1e-33	145	UNK	UNK1
66148_consensus	4.65	2.69717	0.580037	1.72403	NT_167450.1	3204629	3204722	6e-36	152	UNK	UNK5
1539_consensus	6.04708	3.52493	0.582913	1.71552	NT_167450.1	1614366	1614306	1e-20	102	UNK	UNK5
31680_consensus	3.39125	1.96429	0.579222	1.72645	NT_167495.1	447490	447397	2e-30	134	UNK	UNK10
10966_consensus	3.48	0.78125	0.224497	4.4544	NT_167529.1	141563	141658	8e-41	168	UNK	UNK18
11040_consensus	8.9625	0.921875	0.102859	9.72203	NT_167535.1	102948	102853	8e-41	168	UNK	UNK20
48800_consensus	5.12917	0.13058	0.0254584	39.2798	NT_167538.1	992456	992361	5e-37	156	UNK	UNK21
46313_consensus	6.33	4.13504	0.653246	1.53082	NT_167540.1	680589	680493	2e-37	158	UNK	UNK23
13195_consensus	9.18667	5.67485	0.617727	1.61884	NT_167550.1	213132	213231	2e-37	158	UNK	UNK26
9369_consensus	8.65167	0.589658	0.0681554	14.6724	NT_167582.1	913504	913409	8e-41	168	UNK	UNK40
1995_consensus	2.10375	1.21577	0.577908	1.73038	NT_167615.1	150625	150582	3e-14	80.6	UNK	UNK56
32936_consensus	4.32	0.321429	0.0744048	13.44	NT_167616.1	477605	477511	1e-25	118	UNK	UNK57
22556_consensus	7.88	0.289062	0.0366831	27.2605	NT_167617.1	573762	573841	2e-16	87.8	UNK	UNK58
22558_consensus	13.1408	8.67411	0.660088	1.51495	NT_167617.1	573762	573841	1e-14	82.4	UNK	UNK58
45482_consensus	4.36875	0.348214	0.0797057	12.5462	NT_167626.1	257880	257975	1e-39	165	UNK	UNK63
35819_consensus	11.5038	5.99516	0.521149	1.91884	NT_167645.1	618915	618838	1e-12	75.2	UNK	UNK77
65095_consensus	4.13167	2.18415	0.528637	1.89166	NT_167694.1	128755	128677	3e-33	143	UNK	UNK108
31363_consensus	3.30833	2.11942	0.640631	1.56096	NT_167708.1	223420	223344	2e-29	131	UNK	UNK120
10534_consensus	7.83083	2.18787	0.279392	3.5792	NT_167747.1	241774	241869	8e-41	168	UNK	UNK148
14222_consensus	6.83917	0.247024	0.036119	27.6863	NT_167754.1	410392	410297	4e-38	159	UNK	UNK157
10563_consensus	4.00708	0.966146	0.241109	4.14749	NT_167758.1	222438	222343	4e-38	159	UNK	UNK162
32763_consensus	20.5362	12.981	0.632103	1.58202	NT_167781.1	237944	237851	3e-34	147	UNK	UNK182
26602_consensus	29.7504	18.3244	0.615938	1.62354	NT_167826.1	219062	219116	4e-20	100	UNK	UNK221
22206_consensus	21.3	13.6429	0.64051	1.56126	NT_167880.1	159847	159941	6e-24	113	UNK	UNK271
3015_consensus	25.2908	15.7991	0.624697	1.60078	NT_167880.1	159848	159754	8e-35	149	UNK	UNK271
14238_consensus	31.715	18.6875	0.589232	1.69712	NT_167907.1	97739	97666	9e-28	125	UNK	UNK302
13697_consensus	26.71	12.8025	0.479313	2.08632	NT_167907.1	97741	97664	6e-30	132	UNK	UNK302
23045_consensus	62.4767	31.5923	0.505665	1.97759	NT_167907.1	97739	97664	7e-29	129	UNK	UNK302
15837_consensus	45.2062	26.7124	0.590901	1.69233	NT_167907.1	97739	97666	9e-28	125	UNK	UNK302
19651_consensus	453.607	34.0911	0.0751557	13.3057	NT_167907.1	97740	97665	7e-29	129	UNK	UNK302
14236_consensus	250.521	65.9427	0.263222	3.79907	NT_167907.1	97739	97666	9e-28	125	UNK	UNK302
15841_consensus	56.5354	32.3579	0.572347	1.74719	NT_167907.1	97739	97665	1e-26	122	UNK	UNK302
14240_consensus	84.235	29.5346	0.350621	2.85208	NT_167907.1	97741	97666	7e-29	129	UNK	UNK302
13223_consensus	47.855	27.3906	0.572367	1.74713	NT_167907.1	97739	97668	1e-26	122	UNK	UNK302
7850_consensus	79.3304	52.7816	0.665339	1.50299	NT_167907.1	97740	97664	2e-29	131	UNK	UNK302
71565_consensus	11.5917	6.64732	0.573457	1.74381	NT_167907.1	97741	97669	3e-27	123	UNK	UNK302
1193_consensus	16.8604	8.09115	0.47989	2.08381	NT_167907.1	97741	97668	9e-28	125	UNK	UNK302
51002_consensus	149.557	39.1376	0.26169	3.82131	NT_167907.1	97740	97664	2e-29	131	UNK	UNK302
14435_consensus	5.11417	3.27827	0.641018	1.56002	NT_167907.1	97740	97664	1e-26	122	UNK	UNK302
15839_consensus	30.8646	20.1101	0.65156	1.53478	NT_167907.1	97739	97666	9e-28	125	UNK	UNK302
18898_consensus	38.68	19.5238	0.504752	1.98117	NT_167907.1	97739	97668	1e-26	122	UNK	UNK302
19655_consensus	101.895	36.6354	0.359539	2.78134	NT_167907.1	97740	97665	7e-29	129	UNK	UNK302
15843_consensus	88.7421	49.1213	0.553529	1.80659	NT_167907.1	97739	97667	3e-27	123	UNK	UNK302
7837_consensus	81.3588	45.3508	0.557418	1.79399	NT_167907.1	97739	97664	7e-29	129	UNK	UNK302
15845_consensus	48.8525	27.3579	0.56001	1.78568	NT_167907.1	97739	97667	3e-27	123	UNK	UNK302
20985_consensus	50.9704	29.6923	0.582541	1.71662	NT_167907.1	97739	97669	4e-26	120	UNK	UNK302
16039_consensus	25.2375	16.3389	0.647406	1.54463	NT_167907.1	97740	97665	7e-29	129	UNK	UNK302
16047_consensus	40.0254	25.6845	0.641705	1.55835	NT_167907.1	97740	97665	7e-29	129	UNK	UNK302
13221_consensus	36.0063	21.7381	0.603731	1.65637	NT_167907.1	97739	97668	1e-26	122	UNK	UNK302
35499_consensus	38.1304	9.2965	0.243808	4.10159	NT_167907.1	97741	97669	3e-27	123	UNK	UNK302
20986_consensus	30.7821	17.2258	0.559605	1.78697	NT_167907.1	97739	97669	4e-26	120	UNK	UNK302
45283_consensus	47.195	14.1741	0.300331	3.32966	NT_167907.1	97741	97667	3e-28	127	UNK	UNK302
15838_consensus	48.5138	27.0513	0.557601	1.7934	NT_167907.1	97739	97666	4e-26	120	UNK	UNK302
15844_consensus	96.8708	52.1469	0.538314	1.85765	NT_167907.1	97739	97664	3e-27	123	UNK	UNK302
15842_consensus	86.0529	45.285	0.526246	1.90025	NT_167907.1	97739	97664	7e-29	129	UNK	UNK302
15846_consensus	79.79	45.0554	0.564675	1.77093	NT_167907.1	97739	97664	7e-29	129	UNK	UNK302
45287_consensus	63.7333	25.0379	0.392855	2.54547	NT_167907.1	97739	97667	3e-27	123	UNK	UNK302
65315_consensus	13.0821	7.58259	0.579616	1.72528	NT_167907.1	97741	97668	9e-28	125	UNK	UNK302
51001_consensus	24.0954	15.9241	0.660877	1.51314	NT_167907.1	97739	97664	7e-29	129	UNK	UNK302
14300_consensus	2.99083	1.46317	0.489218	2.04408	NT_167931.1	55486	55391	8e-41	168	UNK	UNK320
78849_consensus	3.41625	2.00893	0.588051	1.70053	NT_167931.1	179961	179877	2e-36	154	UNK	UNK320
14267_consensus	5.50208	1.79985	0.327122	3.05697	NT_167931.1	179961	179866	8e-41	168	UNK	UNK320
14298_consensus	5.27625	1.32068	0.250307	3.99509	NT_167931.1	55486	55391	8e-41	168	UNK	UNK320
14316_consensus	7.5925	0.735863	0.0969197	10.3178	NT_167931.1	55486	55391	8e-41	168	UNK	UNK320
14400_consensus	2.1725	1.24479	0.572977	1.74527	NT_167949.1	178831	178748	1e-25	118	UNK	UNK339
12489_consensus	10.7675	3.11384	0.289189	3.45795	NT_168012.1	48129	48224	4e-38	159	UNK	UNK397
13067_consensus	5.07667	0.293527	0.0578188	17.2954	NT_168031.1	116872	116967	2e-35	150	UNK	UNK417
11309_consensus	3.4425	1.75223	0.509	1.96464	NT_168039.1	63457	63552	8e-41	168	UNK	UNK427
12626_consensus	21.3446	8.29613	0.388676	2.57284	NT_168044.1	69423	69328	8e-41	168	UNK	UNK432
50295_consensus	7.99083	4.71987	0.59066	1.69302	NT_168215.1	48994	48904	5e-18	93.3	UNK	UNK599
62464_consensus	3.125	1.89062	0.605	1.65289	NT_168496.1	657	585	1e-25	118	UNK	UNK881
18840_consensus	8.8525	1.06362	0.120149	8.32302	no hit	no hit	no hit	no hit	no hit	no hit	no hit
24913_consensus	4.24167	2.484	0.58562	1.70759	no hit	no hit	no hit	no hit	no hit	no hit	no hit
