# Supplementary material for: Variations on a theme: Genomics of sex determination in the cichlid fish Astatotilapia burtoni
Source: BMC Genomics. 2016 Nov 7;17:883. doi: 10.1186/s12864-016-3178-0 (PMC5100337; doi:10.1186/s12864-016-3178-0)
Supplement: Additional file 3: Table S2. — RAD SNPs differentiating males and females of the A. burtoni lab strain with corresponding BLAST results on the O. niloticus and A. burtoni genome. SNPs in bold show inheritance of alleles from father to sons only, supporting an XX-XY system. (XLS 56 kb) [file 12864_2016_3178_MOESM3_ESM.xls]

## Sheet: Lab strain
Table S2
RAD SNPs in the lab strain fish
RAD locus ID	Stacks Fst	Stacks Fisher's P	RefSeq Accession of Blast on O. niloticus genome	Blast start on hit	Blast end on hit	Blast evalue	Blast bitscore	Location on Oniloticus chromosome	Location on Oniloticus scaffold when chromosomal location unknonw	Blast A. burtoni genome	Blast start on hit	Blast end on hit
33523	0.267514	1e-09	NC_022203.1	10591276	10591181	1e-39	165	LG5		scaffold_9	1214917	1214822
8122	0.267514	1e-09	NC_022203.1	10636617	10636713	2e-30	134	LG5		scaffold_9	1263742	1263837
8122	0.267514	1e-09	NC_022203.1	10636617	10636713	2e-30	134	LG5		scaffold_9	1263742	1263837
2985	0.267514	1e-09	NC_022203.1	10690029	10689937	5e-31	136	LG5		scaffold_9	1326568	1326473
32733	0.267514	1e-09	NC_022203.1	11929098	11929186	2e-30	134	LG5		scaffold_310	273710	273615
21667	0.265211	3e-09	NC_022203.1	10923303	10923398	8e-41	168	LG5		scaffold_9	1570762	1570857
23964	0.25205	3e-09	NC_022203.1	11545187	11545282	2e-35	150	LG5		scaffold_310	654808	654713
24321	0.309218	6e-09	NC_022203.1	10923306	10923211	2e-42	174	LG5		scaffold_9	1570765	1570670
9673	0.309621	1.2e-08	NC_022203.1	11517501	11517406	5e-37	156	LG5		scaffold_310	686063	686158
33914	0.246136	1.4e-08	NC_022203.1	11493090	11492995	6e-36	152	LG5		scaffold_4368	1561	1656
36662	0.18903	3.1e-08	NC_022203.1	11624338	11624426	2e-30	134	LG5		scaffold_310	576226	576131
36124	0.159351	4.6e-08	NC_022203.1	18131912	18131817	2e-42	174	LG5		scaffold_395	156133	156228
26060	0.226504	9.3e-08	NC_022203.1	16755091	16755026	5e-18	93.3	LG5		scaffold_66	1437556	1437461
33863	0.340933	9.6e-08	NC_022199.1	7872908	7872813	5e-37	156	LG1		scaffold_316	699484	699579
7046	0.202925	1.99e-07	NC_022203.1	14519329	14519234	5e-37	156	LG5		scaffold_24	837726	837821
31689	0.182395	2.24e-07	NC_022203.1	17111458	17111553	4e-38	159	LG5		scaffold_66	1787909	1788004
37234	0.243922	2.31e-07	NC_022203.1	15586637	15586728	6e-30	132	LG5		scaffold_66	238055	238150
1121	0.213043	3.01e-07	NC_022203.1	15642264	15642359	2e-35	150	LG5		scaffold_66	301973	302068
26318	0.267057	3.06e-07	NC_022203.1	15936767	15936730	1e-06	55.4	LG5		scaffold_66	605091	604996
793	0.223648	3.13e-07	NC_022203.1	15805789	15805884	5e-37	156	LG5		scaffold_66	467145	467240
793	0.223648	3.13e-07	NC_022203.1	15805789	15805884	5e-37	156	LG5		scaffold_66	467145	467240
28123	0.188951	4.17e-07	NC_022203.1	15104516	15104611	3e-34	147	LG5		scaffold_24	246610	246515
26221	0.198749	4.26e-07	NC_022203.1	14320601	14320695	4e-32	140	LG5		scaffold_24	1036761	1036666
14803	0.227403	4.83e-07	NC_022203.1	14959319	14959226	1e-31	138	LG5		scaffold_24	394893	394988
13383	0.188858	4.84e-07	NC_022203.1	16634119	16634213	4e-26	120	LG5		scaffold_66	1321451	1321546
35007	0.188858	4.84e-07	NC_022203.1	16859656	16859561	5e-37	156	LG5		scaffold_66	1547421	1547326
21675	0.168262	5.37e-07	NC_022203.1	19103770	19103675	5e-37	156	LG5		scaffold_313	112435	112340
37564	0.15259	6.74e-07	NC_022203.1	17962004	17962099	1e-39	165	LG5		scaffold_395	343005	342910
47906	0.210658	6.91e-07	NC_022203.1	15995479	15995570	4e-32	140	LG5		scaffold_66	664306	664390
1722	0.215676	6.91e-07	NC_022203.1	19303482	19303387	4e-38	159	LG5		scaffold_313	320731	320636
9058	0.178141	9.13e-07	NC_022203.1	18580255	18580350	5e-37	156	LG5		scaffold_303	420343	420248
9058	0.178141	9.13e-07	NC_022203.1	18580255	18580350	5e-37	156	LG5		scaffold_303	420343	420248
8222	0.174908	1.011e-06	NC_022203.1	16321358	16321455	1e-26	122	LG5		scaffold_66	989802	989897
31877	0.174908	1.011e-06	NC_022203.1	16513560	16513655	1e-39	165	LG5		scaffold_66	1191980	1192075
19222	0.174908	1.011e-06	NC_022203.1	17376982	17377077	2e-42	174	LG5		scaffold_66	2064047	2064142
24392	0.174908	1.011e-06	NC_022203.1	17933202	17933113	7e-29	129	LG5		scaffold_395	371532	371627
50490	0.172027	1.062e-06	NC_022203.1	17463127	17463032	8e-41	168	LG5		scaffold_66	2154523	2154428
3478	0.187506	1.332e-06	NC_022203.1	19468695	19468789	4e-39	163	LG5		scaffold_313	476655	476750
39569	0.182704	1.72e-06	NC_022203.1	16367568	16367465	2e-24	114	LG5		scaffold_66	1037142	1037049
48746	0.22797	1.724e-06	NC_022203.1	16892516	16892421	4e-38	159	LG5		scaffold_66	1590202	1590107
48746	0.22797	1.724e-06	NC_022203.1	16892516	16892421	4e-38	159	LG5		scaffold_66	1590202	1590107
14685	0.179349	2.16e-06	NC_022203.1	16440125	16440023	9e-28	125	LG5		scaffold_66	1114355	1114260
26865	0.161277	2.403e-06	NC_022203.1	18131909	18132004	1e-39	165	LG5		scaffold_395	156136	156041
1405	0.161277	2.403e-06	NC_022203.1	19032146	19032055	3e-27	123	LG5		scaffold_313	40861	40766
29682	0.161277	2.403e-06	NT_167532.1	1463502	1463597	5e-37	156	UNK	UNK19	scaffold_142	236306	236211
27414	0.170179	2.412e-06	NC_022203.1	18394736	18394641	5e-37	156	LG5		scaffold_303	628106	628201
35299	0.170179	2.412e-06	NC_022203.1	19565018	19565113	5e-37	156	LG5		scaffold_313	572212	572307
4019	0.204246	2.855e-06	NC_022203.1	17856348	17856253	5e-37	156	LG5		scaffold_395	426751	426846
22991	0.189368	3.982e-06	NC_022203.1	19254387	19254279	2e-24	114	LG5		scaffold_313	268050	267955
14582	0.164856	5.043e-06	NC_022203.1	19255371	19255276	1e-39	165	LG5		scaffold_313	269468	269373
19362	0.154446	5.466e-06	NT_167710.1	21412	21504	2e-35	150	UNK	UNK122	scaffold_110	208860	208954
19362	0.154446	5.466e-06	NT_167710.1	21412	21504	2e-35	150	UNK	UNK122	scaffold_110	208860	208954
19362	0.154446	5.466e-06	NT_167710.1	21412	21504	2e-35	150	UNK	UNK122	scaffold_110	208860	208954
4550	0.138274	4.847e-05	NC_022204.1	5216575	5216670	5e-37	156	LG6		scaffold_352	437527	437432
15431	0.154074	6.7878e-05	NC_022204.1	34698281	34698190	6e-24	113	LG6		scaffold_256	235732	235637
4535	0.165135	0.000120318	NT_167616.1	211715	211810	8e-41	168	UNK	UNK57	scaffold_3726	151	246
51224	0.128368	0.00012625	NC_022203.1	25633323	25633231	4e-32	140	LG5		scaffold_86	1487205	1487110
40102	0.134909	0.000147108	NC_022203.1	25633321	25633414	9e-28	125	LG5		scaffold_86	1487202	1487297
38101	0.123849	0.000148834	NC_022203.1	24915429	24915524	8e-41	168	LG5		scaffold_86	761612	761707
18486	0.123849	0.000148834	NC_022203.1	25154187	25154092	2e-42	174	LG5		scaffold_86	1005671	1005576
33869	0.123849	0.000148834	NC_022203.1	26247413	26247508	4e-38	159	LG5		scaffold_256	842119	842024
19913	0.123849	0.000148834	NC_022203.1	26274844	26274939	2e-35	150	LG5		scaffold_256	813353	813258
19913	0.123849	0.000148834	NC_022203.1	26274844	26274939	2e-35	150	LG5		scaffold_256	813353	813258
40102	0.12981	0.000177669	NC_022203.1	25633321	25633414	9e-28	125	LG5		scaffold_86	1487202	1487297
48728	0.133032	0.000178398	NC_022203.1	26015974	26016068	1e-38	161	LG5		scaffold_86	1853586	1853681
118	0.145315	0.000189378	NC_022203.1	4132087	4132009	3e-27	123	LG5		scaffold_171	686045	685950
31831	0.134317	0.000249586	NC_022212.1	11131993	11131898	4e-38	159	LG14		scaffold_85	663271	663366
11213	0.128324	0.000282869	NC_022212.1	12419806	12419711	8e-41	168	LG14		scaffold_352	136299	136204
27515	0.12351	0.000330718	NC_022212.1	14998041	14997946	1e-39	165	LG14		scaffold_11	2728895	2728800
9262	0.125514	0.000341489	NC_022212.1	3876217	3876301	3e-21	104	LG14		scaffold_122	306051	306146
25932	0.117495	0.000424073	NC_022214.1	7232730	7232824	2e-37	158	LG16-21		scaffold_249	482118	482023
17865	0.11597	0.000446245	NT_167540.1	1496109	1496014	2e-18	95.1	UNK	UNK23	scaffold_273	539181	539086
11190	0.124331	0.000479481	NC_022216.1	23026586	23026632	8e-16	86	LG18		scaffold_85	392246	392341
11190	0.124331	0.000479481	NC_022216.1	23026586	23026632	8e-16	86	LG18		scaffold_85	392246	392341
3716	0.111852	0.000506463	NC_022212.1	614579	614484	4e-38	159	LG14		scaffold_122	316110	316015
3249	0.111852	0.000506463	NC_022212.1	1029646	1029735	5e-31	136	LG14		scaffold_122	750671	750766
6765	0.111852	0.000506463	NC_022206.1	4826548	4826600	2e-16	87.8	LG8-24		scaffold_122	603995	603900
6765	0.111852	0.000506463	NC_022206.1	4826548	4826600	2e-16	87.8	LG8-24		scaffold_122	603995	603900
9852	0.125297	0.000510862	NC_022203.1	7955552	7955647	1e-39	165	LG5		scaffold_316	570575	570480
9852	0.125297	0.000510862	NC_022203.1	7955552	7955647	1e-39	165	LG5		scaffold_316	570575	570480
7571	0.110915	0.000525267	NC_022212.1	15018902	15018997	1e-39	165	LG14		scaffold_11	2749770	2749865
34627	0.118559	0.000542574	NC_022212.1	6913337	6913450	7e-23	109	LG14		scaffold_152	240443	240348
23982	0.118559	0.000542574	NC_022212.1	13110262	13110341	1e-25	118	LG14		scaffold_649	213560	213655
23982	0.118559	0.000542574	NC_022212.1	13110262	13110341	1e-25	118	LG14		scaffold_649	213560	213655
5993	0.107865	0.000572322	NC_022209.1	3479361	3479457	4e-32	140	LG11		scaffold_122	275980	276075
35962	0.107865	0.000572322	NC_022212.1	2214043	2213953	3e-34	147	LG14		scaffold_224	887271	887363
35962	0.107865	0.000572322	NC_022212.1	2214043	2213953	3e-34	147	LG14		scaffold_224	887271	887363
9292	0.107865	0.000572322	NC_022203.1	4340071	4340163	2e-36	154	LG5		scaffold_171	895244	895339
32647	0.107865	0.000572322	NC_022203.1	25570312	25570407	1e-31	138	LG5		scaffold_832	55685	55780
14552	0.107865	0.000572322	NT_167777.1	50105	50186	2e-29	131	UNK	UNK179	scaffold_273	636214	636119
25331	0.107273	0.000589792	NC_022212.1	11655076	11655171	5e-37	156	LG14		scaffold_85	149421	149326
29472	0.107273	0.000589792	NC_022212.1	13073371	13073277	3e-40	167	LG14		scaffold_649	180987	180892
4520	0.10698	0.000598659	NC_022202.1	2377409	2377496	1e-33	145	LG4		scaffold_256	869379	869474
18827	0.10698	0.000598659	NC_022203.1	25052147	25052052	1e-39	165	LG5		scaffold_86	896416	896321
4158	0.10698	0.000598659	NC_022203.1	26628976	26628881	1e-39	165	LG5		scaffold_256	434754	434849
21472	0.10698	0.000598659	NT_167605.1	1124474	1124569	1e-39	165	UNK	UNK49	scaffold_86	1434891	1434986
29486	0.113976	0.000607169	NC_022212.1	14320579	14320484	5e-37	156	LG14		scaffold_11	2883802	2883897
17740	0.114463	0.000628179	NC_022212.1	12751531	12751617	3e-27	123	LG14		scaffold_352	459369	459464
228	0.114463	0.000628179	NT_167753.1	246701	246788	7e-23	109	UNK	UNK156	scaffold_2984	3125	3030
35791	0.115285	0.000661628	NC_022212.1	471941	471846	3e-34	147	LG14		scaffold_122	183851	183759
