# Supplementary material for: Variations on a theme: Genomics of sex determination in the cichlid fish Astatotilapia burtoni
Source: BMC Genomics. 2016 Nov 7;17:883. doi: 10.1186/s12864-016-3178-0 (PMC5100337; doi:10.1186/s12864-016-3178-0)
Supplement: Additional file 4: Table S3. — RAD loci differentiating males and females of the A. burtoni Chipwa wild-caught fish with corresponding BLAST results on the O. niloticus genome. SNPs in bold show inheritance of alleles from father to sons only, supporting an XX-XY system. (XLS 807 kb) [file 12864_2016_3178_MOESM4_ESM.xls]

## Sheet: Chipwa
Table S3
RAD SNPs in the Chipwa wild caught fish
RAD locus ID	Stacks Fst	Stacks Fisher's P	RefSeq Accession of Blast on O. niloticus genome	Blast start on hit	Blast end on hit	Blast evalue	Blast bitscore	Location on O. niloticus chromosome	Location on O. niloticus scaffold when chromosomal location unknonw
11265	0.286878	1.7097e-05	NT_167495.1	2180401	2180496	4e-38	159	UNK	UNK10
29694	0.289376	8.3136e-05	NC_022210.1	21862086	21862181	6e-30	132	LG12
33373	0.331725	8.6571e-05	NC_022216.1	15432613	15432518	2e-35	150	LG18
7644	0.324159	0.000123973	NC_022216.1	5094857	5094952	1e-31	138	LG18
8730	0.199979	0.00013574	NC_022209.1	29783468	29783370	8e-22	105	LG11
18860	0.304061	0.000143648	NC_022216.1	90624	90719	5e-37	156	LG18
4487	0.150359	0.000179237	NC_022214.1	27785054	27785103	4e-13	77	LG16-21
37806	0.401914	0.000191207	NC_022204.1	5323554	5323649	5e-37	156	LG6
5787	0.20736	0.000209506	NT_167510.1	2029246	2029341	5e-37	156	UNK	UNK15
32731	0.192903	0.000251983	NC_022216.1	3939443	3939349	2e-36	154	LG18
32731	0.192903	0.000251983	NC_022216.1	3939443	3939349	2e-36	154	LG18
9792	1	0.000333	NC_022217.1	18010953	18010860	1e-38	161	LG19
9792	1	0.000333	NC_022217.1	18010953	18010860	1e-38	161	LG19
15978	0.229653	0.00037447	NC_022203.1	17940005	17939910	5e-37	156	LG5
10439	0.205202	0.000503247	NT_167744.1	249925	249832	7e-29	129	UNK	UNK147
24043	0.437742	0.000513077	NT_167678.1	342301	342250	3e-14	80.6	UNK	UNK96
6976	0.170283	0.000515443	NC_022210.1	20467729	20467660	8e-16	86	LG12
28383	0.470588	0.000515996	NT_167926.1	183112	183018	8e-35	149	UNK	UNK315
28383	0.470588	0.000515996	NT_167926.1	183112	183018	8e-35	149	UNK	UNK315
28383	0.470588	0.000515996	NT_167926.1	183112	183018	8e-35	149	UNK	UNK315
28383	0.470588	0.000515996	NT_167926.1	183112	183018	8e-35	149	UNK	UNK315
28383	0.470588	0.000515996	NT_167926.1	183112	183018	8e-35	149	UNK	UNK315
33535	0.415794	0.000536724	NT_167500.1	1284483	1284386	5e-37	156	UNK	UNK11
28120	0.284667	0.000549533	NC_022216.1	3262510	3262605	1e-39	165	LG18
2132	0.652893	0.000557414	NC_022211.1	28830633	28830538	7e-29	129	LG13
2132	0.652893	0.000557414	NC_022211.1	28830633	28830538	7e-29	129	LG13
37697	0.430958	0.00059444	NT_167538.1	1693449	1693538	1e-33	145	UNK	UNK21
35777	0.235482	0.000648122	NC_022204.1	3530652	3530557	2e-35	150	LG6
27230	0.136821	0.000651535	NC_022216.1	3229294	3229389	8e-41	168	LG18
27407	0.608483	0.000778352	NC_022202.1	10717188	10717283	3e-34	147	LG4
6401	0.198398	0.000819199	NC_022216.1	8950074	8950169	2e-42	174	LG18
13803	0.198398	0.000819199	NC_022216.1	4491820	4491725	5e-37	156	LG18
33995	0.204396	0.000853493	NC_022216.1	8209482	8209577	1e-39	165	LG18
39114	0.501229	0.000969619	NT_167598.1	347436	347531	3e-34	147	UNK	UNK48
35564	0.521117	0.00108778	NT_167508.1	45074	44979	3e-34	147	UNK	UNK14
22740	0.149243	0.00109547	NC_022211.1	14140763	14140858	1e-39	165	LG13
16748	0.258465	0.00111825	NT_167796.1	145382	145281	4e-13	77	UNK	UNK193
45821	0.408088	0.00141338	NC_022216.1	12388731	12388636	2e-35	150	LG18
45821	0.408088	0.00141338	NC_022216.1	12388731	12388636	2e-35	150	LG18
39575	0.172454	0.00147805	NT_167598.1	773668	773573	1e-39	165	UNK	UNK48
16441	0.527778	0.0015083	NT_168031.1	116872	116967	2e-35	150	UNK	UNK417
47656	0.650685	0.0015083	NT_168136.1	26387	26482	5e-37	156	UNK	UNK522
47656	0.650685	0.0015083	NT_168136.1	26387	26482	5e-37	156	UNK	UNK522
16396	0.401136	0.00152709	NC_022199.1	5135555	5135650	1e-39	165	LG1
16396	0.401136	0.00152709	NC_022199.1	5135555	5135650	1e-39	165	LG1
16396	0.401136	0.00152709	NC_022199.1	5135555	5135650	1e-39	165	LG1
16396	0.401136	0.00152709	NC_022199.1	5135555	5135650	1e-39	165	LG1
16748	0.169643	0.00163606	NT_167796.1	145382	145281	4e-13	77	UNK	UNK193
12582	0.148064	0.00164508	NC_022217.1	9373949	9374001	2e-16	87.8	LG19
18705	0.148064	0.00164508	NT_167506.1	561421	561471	2e-16	87.8	UNK	UNK13
11559	0.190361	0.00171289	NC_022216.1	19062190	19062095	8e-41	168	LG18
32497	0.420677	0.0020863	NC_022199.1	26780689	26780726	2e-05	51.8	LG1
32497	0.420677	0.0020863	NC_022199.1	26780689	26780726	2e-05	51.8	LG1
16137	0.121941	0.00215563	NT_167733.1	62483	62386	3e-34	147	UNK	UNK139
8557	0.218603	0.0022205	NC_022203.1	10028514	10028609	5e-37	156	LG5
9792	0.697674	0.002331	NC_022217.1	18010953	18010860	1e-38	161	LG19
29153	0.279001	0.00247101	NC_022206.1	175619	175561	6e-17	89.7	LG8-24
35457	0.123551	0.00248678	NC_022216.1	13847923	13848018	1e-39	165	LG18
3041	0.116975	0.00255645	NC_022216.1	17552797	17552892	1e-32	141	LG18
45963	0.234894	0.00269865	NC_022210.1	23047540	23047445	7e-23	109	LG12
45963	0.234894	0.00269865	NC_022210.1	23047540	23047445	7e-23	109	LG12
50063	0.489196	0.00270439	NC_022211.1	18237544	18237638	3e-40	167	LG13
16331	0.775943	0.00309597	NC_022208.1	13591400	13591305	2e-42	174	LG10
16331	0.775943	0.00309597	NC_022208.1	13591400	13591305	2e-42	174	LG10
10419	0.101974	0.00313091	NC_022218.1	12555973	12556080	7e-29	129	LG20
43506	0.294931	0.00333528	NC_022199.1	15322721	15322618	1e-32	141	LG1
13343	0.180175	0.00347067	NC_022216.1	9114036	9114114	7e-23	109	LG18
44152	0.290518	0.00355934	NT_167598.1	347439	347344	1e-39	165	UNK	UNK48
10172	0.19886	0.00358975	NC_022216.1	18348996	18348901	2e-35	150	LG18
39750	0.171767	0.00368449	NT_167598.1	756828	756727	6e-30	132	UNK	UNK48
1190	0.171767	0.00368449	NT_167639.1	632318	632225	1e-32	141	UNK	UNK75
42501	0.263044	0.00391348	NT_167762.1	33342	33238	3e-33	143	UNK	UNK164
16328	0.347317	0.00394592	NC_022203.1	4507055	4507150	8e-41	168	LG5
6397	0.113078	0.00403036	NC_022210.1	18857053	18856958	4e-38	159	LG12
33220	0.322581	0.00411132	NC_022216.1	16116720	16116777	2e-16	87.8	LG18
21455	0.118019	0.00413093	NC_022217.1	11535390	11535454	2e-17	91.5	LG19
21455	0.118019	0.00413093	NC_022217.1	11535390	11535454	2e-17	91.5	LG19
9726	0.187097	0.00430005	NT_167510.1	596536	596441	1e-39	165	UNK	UNK15
9726	0.187097	0.00430005	NT_167510.1	596536	596441	1e-39	165	UNK	UNK15
19550	0.11788	0.00431941	NC_022211.1	32766955	32767052	1e-38	161	LG13
22446	0.203574	0.00436819	NC_022201.1	6813514	6813399	3e-27	123	LG3
45730	0.489128	0.00443756	NC_022206.1	13338250	13338300	2e-16	87.8	LG8-24
16626	0.169884	0.00445046	NC_022207.1	18727579	18727488	8e-35	149	LG9
16328	0.251335	0.00446903	NC_022203.1	4507055	4507150	8e-41	168	LG5
24401	0.225605	0.0045044	NC_022211.1	9951588	9951683	5e-37	156	LG13
32393	0.448743	0.00452489	NC_022203.1	17940005	17939910	1e-39	165	LG5
32393	0.448743	0.00452489	NC_022203.1	17940005	17939910	1e-39	165	LG5
38282	0.157462	0.00452734	NC_022209.1	21430530	21430625	8e-41	168	LG11
16595	0.305854	0.00463974	NT_168135.1	22017	22112	2e-42	174	UNK	UNK520
38061	1	0.00476191	NC_022199.1	7886198	7886119	3e-27	123	LG1
23449	0.156887	0.00480001	NC_022216.1	11609966	11610066	2e-29	131	LG18
37818	0.129708	0.00483735	NC_022210.1	30787972	30787877	1e-32	141	LG12
20453	0.168908	0.00493159	NC_022203.1	7592747	7592795	3e-14	80.6	LG5
23766	0.0903011	0.00499245	NT_167802.1	332295	332203	4e-38	159	UNK	UNK200
23766	0.0903011	0.00499245	NT_167802.1	332295	332203	4e-38	159	UNK	UNK200
23766	0.0903011	0.00499245	NT_167802.1	332295	332203	4e-38	159	UNK	UNK200
23766	0.0903011	0.00499245	NT_167802.1	332295	332203	4e-38	159	UNK	UNK200
23766	0.0903011	0.00499245	NT_167802.1	332295	332203	4e-38	159	UNK	UNK200
310	0.0903802	0.00504814	NC_022216.1	12482983	12483077	1e-38	161	LG18
18458	0.147043	0.00536826	NC_022216.1	14213781	14213876	3e-34	147	LG18
