# Supplementary material for: Variations on a theme: Genomics of sex determination in the cichlid fish Astatotilapia burtoni
Source: BMC Genomics. 2016 Nov 7;17:883. doi: 10.1186/s12864-016-3178-0 (PMC5100337; doi:10.1186/s12864-016-3178-0)
Supplement: Additional file 5: Table S4. — Loci with male-specific coverage and higher coverage in daughters of the A. burtoni Chipwa wild-caught cross with corresponding location in BLAST on O. niloticus genome. (XLSX 83 kb) [file 12864_2016_3178_MOESM5_ESM.xlsx]

## Sheet: High coverage in sons
Table S4
Loci with higher male coverage in A. burtoni Chipwa wild-caught offspring
RAD father locus ID	Mean coverage daughters	Mean coverage sons	Son-daughter ratio	Daugther-son ratio	RefSeq Accession	Blast start on hit	Blast end on hit	Blast evalue	Blast bitscore	Location on O. niloticus chromosome	Location on O. niloticus scaffold when chromosomal location unknonw
27285	1.95677	5.07969	2.59595	0.385215	NC_022199.1	18943877	18943972	3e-34	147	LG1
31229	1.97812	5.70833	2.88573	0.346533	NC_022199.1	13434111	13434224	3e-15	84.2	LG1
69401	1.1849	5.05469	4.26593	0.234415	NC_022199.1	2327504	2327595	8e-35	149	LG1
80932	0.95	6.74896	7.10417	0.140762	NC_022210.1	24224717	24224800	1e-31	138	LG12
82217	1.99792	5.42344	2.71455	0.368386	NC_022210.1	29886506	29886399	2e-30	134	LG12
37215	1.79115	5.12812	2.86304	0.349279	NC_022213.1	7152195	7152268	9e-28	125	LG15
60995	1.44896	5.31198	3.66607	0.272772	NC_022213.1	16214746	16214654	4e-32	140	LG15
32833	1.65417	5.07969	3.07084	0.325643	NC_022215.1	1995968	1995873	2e-42	174	LG17
27330	1.35	8.38854	6.21373	0.160934	NC_022216.1	6672330	6672235	6e-30	132	LG18
29448	1.69948	8.96042	5.27245	0.189665	NC_022216.1	16598260	16598164	2e-36	154	LG18
39102	0.797396	6.26719	7.85957	0.127233	NC_022216.1	3939440	3939550	7e-29	129	LG18
57875	0.974479	6.87083	7.05077	0.141828	NC_022216.1	6876076	6876150	2e-18	95.1	LG18
74249	0.860938	5.83646	6.77919	0.14751	NC_022216.1	12398254	12398341	3e-33	143	LG18
76606	1.74427	8.1599	4.67811	0.213761	NC_022216.1	17560996	17561110	1e-19	98.7	LG18
77825	1.74531	5.8776	3.36765	0.296943	NC_022200.1	379809	379904	5e-37	156	LG2
32456	1.69115	7.7125	4.56052	0.219273	NC_022218.1	3404774	3404672	3e-33	143	LG20
70098	1.99479	7.55156	3.78564	0.264156	NC_022218.1	28095081	28095176	3e-27	123	LG20
17108	1.99948	5.34948	2.67544	0.373771	NC_022219.1	19833581	19833529	2e-17	91.5	LG22
4932	1.89323	5.43281	2.8696	0.34848	NC_022220.1	19438869	19438780	2e-17	91.5	LG23
10626	1.8	5.49948	3.05527	0.327304	NC_022201.1	11165414	11165380	1e-06	55.4	LG3
33639	1.0625	5.25469	4.94559	0.2022	NC_022201.1	4401597	4401544	1e-19	98.7	LG3
38544	1.84531	5.46771	2.96303	0.337493	NC_022201.1	16859664	16859763	1e-20	102	LG3
58040	1.39375	6.6224	4.75149	0.21046	NC_022201.1	6547383	6547326	3e-15	84.2	LG3
32274	1.05	5.28333	5.03175	0.198738	NC_022203.1	13673882	13673977	2e-35	150	LG5
13604	1.83333	8.9651	4.89006	0.204497	NC_022207.1	1450257	1450162	4e-38	159	LG9
26355	0.842187	5.67917	6.74335	0.148294	NT_167715.1	475287	475336	3e-14	80.6	UNK	UNK127
39337	1.88437	7.36615	3.90907	0.255816	NT_167508.1	1375639	1375742	1e-33	145	UNK	UNK14
41750	1.75	5.21562	2.98036	0.33553	NT_167854.1	89811	89914	7e-29	129	UNK	UNK244
48783	0.65	5.08073	7.81651	0.127934	NT_167500.1	180682	180587	3e-34	147	UNK	UNK11

## Sheet: High coverage in daughters
Table S4
Loci with higher female coverage in A. burtoni Chipwa wild-caught offspring
RAD father locus ID	Mean coverage daughters	Mean coverage sons	Son-daughter ratio	Daugther-son ratio	RefSeq Accession	Blast start on hit	Blast end on hit	Blast evalue	Blast bitscore	Location on O. niloticus chromosome	Location on O. niloticus scaffold when chromosomal location unknonw
4531	2.20625	0.7875	0.356941	2.80159	NC_022199.1	15216303	15216399	5e-31	136	LG1
75336	3.74687	0.852083	0.227412	4.39731	NC_022199.1	3497904	3497839	7e-23	109	LG1
15491	2.64479	1.19531	0.45195	2.21264	NC_022208.1	2709503	2709598	8e-41	168	LG10
16594	4.77552	2.25833	0.472898	2.11462	NC_022209.1	9267726	9267631	1e-39	165	LG11
16602	3.37083	1.49479	0.443449	2.25505	NC_022209.1	9267726	9267631	1e-39	165	LG11
22825	5.36146	2.3974	0.447154	2.23637	NC_022209.1	30164648	30164600	2e-11	71.6	LG11
33006	2.54427	0.749479	0.294575	3.39472	NC_022209.1	12436808	12436712	8e-35	149	LG11
54845	8.28594	4.1099	0.496009	2.01609	NC_022209.1	10699386	10699481	5e-37	156	LG11
87470	6.25573	2.9401	0.469986	2.12772	NC_022209.1	19218001	19217936	2e-23	111	LG11
30379	2.03073	0.85	0.418569	2.38909	NC_022210.1	5459406	5459311	1e-39	165	LG12
22903	13.3776	6.09948	0.455947	2.19324	NC_022211.1	21070498	21070401	6e-36	152	LG13
33282	12.074	5.54688	0.459408	2.17671	NC_022211.1	16203240	16203335	4e-38	159	LG13
41086	4.20937	2.04896	0.486761	2.0544	NC_022211.1	5442511	5442596	5e-25	116	LG13
51298	3.37187	1.60469	0.475904	2.10127	NC_022211.1	26006044	26006118	2e-24	114	LG13
78447	2.10781	0.94375	0.447739	2.23344	NC_022211.1	21719365	21719456	3e-33	143	LG13
79184	5.42344	2.16719	0.399597	2.50252	NC_022211.1	1749135	1749039	4e-32	140	LG13
86066	2.25104	0.703125	0.312355	3.20148	NC_022211.1	19854583	19854485	3e-28	127	LG13
9551	2.6375	1.19375	0.452607	2.20942	NC_022212.1	2717921	2717826	8e-41	168	LG14
48477	4.32708	1.54062	0.356042	2.80865	NC_022212.1	12822821	12822873	1e-13	78.8	LG14
50617	2.27292	1.06563	0.468836	2.13294	NC_022212.1	33330509	33330604	7e-29	129	LG14
56990	2.0849	0.991146	0.475393	2.10352	NC_022212.1	13389391	13389486	1e-32	141	LG14
51385	2.4776	0.8	0.322893	3.09701	NC_022213.1	16075499	16075404	5e-37	156	LG15
39840	5.9	1.00833	0.170904	5.85124	NC_022214.1	26494883	26494970	4e-26	120	LG16-21
60126	2.37865	1.08385	0.45566	2.19462	NC_022214.1	16104162	16104067	1e-39	165	LG16-21
67325	2.06354	0.704167	0.341242	2.93047	NC_022214.1	26018046	26018141	8e-41	168	LG16-21
81044	9.61146	4.34323	0.45188	2.21298	NC_022214.1	5589082	5589177	1e-31	138	LG16-21
85866	4.82865	2.25833	0.467695	2.13815	NC_022214.1	30913395	30913454	6e-11	69.8	LG16-21
18276	2.01406	0.753125	0.373933	2.67427	NC_022215.1	9932172	9932267	5e-37	156	LG17
23426	3.44635	0.436979	0.126795	7.88677	NC_022216.1	5319986	5319891	1e-32	141	LG18
28656	7.91771	1.83021	0.231154	4.32612	NC_022216.1	8891306	8891208	4e-38	159	LG18
29895	3.81771	0.966146	0.25307	3.95148	NC_022216.1	5319984	5320078	2e-37	158	LG18
32486	4.13021	0.898958	0.217654	4.59444	NC_022216.1	2648005	2648100	3e-34	147	LG18
32867	12.6031	2.52292	0.200182	4.99546	NC_022216.1	2648007	2647913	2e-37	158	LG18
38716	4.84583	2.27135	0.468723	2.13346	NC_022216.1	3081899	3081999	1e-31	138	LG18
40617	3.44896	1.61198	0.467381	2.13958	NC_022216.1	24593703	24593798	1e-39	165	LG18
48335	7.64948	3.42552	0.447811	2.23308	NC_022216.1	747064	746967	3e-34	147	LG18
49358	2.04948	0.8	0.390343	2.56185	NC_022216.1	8066444	8066539	8e-41	168	LG18
53993	4.34896	0.68125	0.156647	6.38379	NC_022216.1	5212042	5212156	1e-13	78.8	LG18
60570	7.50573	1.9	0.25314	3.95038	NC_022216.1	9522673	9522578	3e-34	147	LG18
61915	2.69844	1.3	0.48176	2.07572	NC_022216.1	24537849	24537754	1e-32	141	LG18
64951	4.34219	0.9	0.207269	4.82465	NC_022216.1	1766753	1766846	3e-33	143	LG18
85595	4.48698	0.827083	0.18433	5.42506	NC_022216.1	9522672	9522765	1e-39	165	LG18
39818	2.10729	1	0.474543	2.10729	NC_022217.1	18778281	18778186	8e-41	168	LG19
5091	6.55469	2.24583	0.34263	2.9186	NC_022200.1	8502099	8502006	5e-37	156	LG2
19333	10.0797	4.3651	0.433059	2.30915	NC_022200.1	9131994	9132089	3e-34	147	LG2
34009	3.97865	1.7875	0.449273	2.22582	NC_022200.1	1888970	1888881	2e-36	154	LG2
44655	6.68438	2.05	0.306685	3.26067	NC_022200.1	637056	637156	6e-30	132	LG2
54481	2.87188	0.896875	0.312296	3.20209	NC_022200.1	896550	896454	2e-35	150	LG2
71295	2.82187	1.36458	0.483573	2.06794	NC_022200.1	18612530	18612623	1e-33	145	LG2
1147	12.2755	5.56615	0.453435	2.20539	NC_022218.1	15488132	15488227	5e-37	156	LG20
19735	3.54115	1.51406	0.427563	2.33884	NC_022218.1	15374815	15374734	2e-11	71.6	LG20
27719	7.20573	2.4	0.333068	3.00239	NC_022218.1	21884247	21884346	6e-36	152	LG20
68200	6.36094	1.7974	0.282568	3.53897	NC_022218.1	15626080	15625986	2e-36	154	LG20
80563	6.86354	1.94896	0.283958	3.52165	NC_022218.1	21884247	21884347	3e-34	147	LG20
56624	2.3	1	0.434783	2.3	NC_022219.1	20874946	20874851	2e-42	174	LG22
77745	2.4224	0.980208	0.404644	2.47131	NC_022219.1	639324	639419	2e-35	150	LG22
41576	2.2	0.7	0.318182	3.14286	NC_022220.1	11150268	11150363	8e-41	168	LG23
9333	23.5458	10.9276	0.464099	2.15471	NC_022201.1	7569863	7569768	1e-32	141	LG3
71140	2.55	1.23385	0.483864	2.06669	NC_022201.1	6480518	6480621	1e-33	145	LG3
21908	3.06198	1.38802	0.453308	2.206	NC_022203.1	37374132	37374037	1e-39	165	LG5
46036	3.8	1.82031	0.47903	2.08755	NC_022203.1	17204397	17204302	1e-39	165	LG5
7061	7.10208	2.82448	0.397697	2.51448	NC_022204.1	4958786	4958691	1e-31	138	LG6
9522	3.45	1.5	0.434783	2.3	NC_022204.1	22936194	22936099	4e-38	159	LG6
35516	2.40417	1.15	0.478336	2.09058	NC_022204.1	4158358	4158452	4e-38	159	LG6
41663	2.81094	1.38906	0.494163	2.02362	NC_022204.1	18370812	18370906	5e-31	136	LG6
74931	2.49583	1.23021	0.492905	2.02879	NC_022204.1	19787906	19787820	5e-25	116	LG6
81881	2.5	1.19948	0.479792	2.08424	NC_022204.1	27822895	27822796	6e-30	132	LG6
87226	7.55469	3.53125	0.467425	2.13938	NC_022204.1	4958783	4958878	2e-35	150	LG6
39914	7.59583	2.75104	0.362178	2.76108	NC_022205.1	17719364	17719408	1e-14	82.4	LG7
46173	3.61979	1.02292	0.28259	3.5387	NC_022205.1	32727108	32727016	3e-28	127	LG7
69366	2.44687	0.993229	0.405917	2.46356	NC_022205.1	47819970	47820060	2e-30	134	LG7
70089	3.15729	1.40417	0.444738	2.24852	NC_022205.1	32370904	32370999	1e-39	165	LG7
33597	2.15	1	0.465116	2.15	NC_022206.1	23940199	23940274	2e-18	95.1	LG8-24
53112	2.70833	1.22188	0.451154	2.21654	NC_022206.1	21654903	21654978	7e-29	129	LG8-24
2021	3.32344	1.14167	0.34352	2.91104	NC_022207.1	5895324	5895264	2e-16	87.8	LG9
3173	5.59844	2.53958	0.453624	2.20447	NC_022207.1	19333280	19333374	7e-42	172	LG9
27722	7.14583	3.11979	0.436589	2.29048	NC_022207.1	1494431	1494521	1e-26	122	LG9
37026	5.83333	2.85	0.488571	2.04678	NC_022207.1	15087974	15088068	3e-33	143	LG9
25172	4.19635	1.65	0.393198	2.54324	no hit	no hit	no hit	no hit	no hit	no hit	no hit
28531	2.49688	1.23125	0.493116	2.02792	no hit	no hit	no hit	no hit	no hit	no hit	no hit
81647	5.08073	2.07135	0.407688	2.45285	no hit	no hit	no hit	no hit	no hit	no hit	no hit
30	3.96771	1.69479	0.427146	2.34112	NT_168022.1	110541	110430	1e-14	82.4	UNK	UNK409
13197	2.91354	1.45156	0.498212	2.00718	NT_168044.1	69423	69328	8e-41	168	UNK	UNK432
13244	2.49792	1.19063	0.476647	2.09799	NT_168044.1	69423	69328	1e-39	165	UNK	UNK432
16418	10.0635	4.55625	0.452748	2.20873	NT_168031.1	116872	116967	2e-35	150	UNK	UNK417
20687	2.29635	1.07344	0.467453	2.13925	NT_168034.1	42070	42165	2e-42	174	UNK	UNK420
21529	4.18333	2.01562	0.481823	2.07545	NT_167764.1	229669	229764	3e-34	147	UNK	UNK166
21853	7.2	2.81563	0.391059	2.55716	NT_167483.1	2110821	2110905	4e-32	140	UNK	UNK9
23187	5.93542	2.85677	0.481309	2.07767	NT_167699.1	168166	168261	8e-41	168	UNK	UNK111
26347	2.58542	1.19948	0.46394	2.15545	NT_168345.1	19316	19411	6e-36	152	UNK	UNK729
26738	2.35208	1.12708	0.479185	2.08688	NT_167949.1	151	56	2e-42	174	UNK	UNK339
29962	8.52865	3.21563	0.377038	2.65225	NT_168154.1	25667	25742	2e-23	111	UNK	UNK538
42346	7.60625	1.61771	0.212681	4.70187	NT_167615.1	745941	745881	1e-20	102	UNK	UNK56
50845	3.98542	1.92187	0.482227	2.07371	NT_167645.1	618894	618838	4e-07	57.2	UNK	UNK77
52998	3.20208	1.29583	0.404684	2.47106	NT_167748.1	108429	108333	3e-40	167	UNK	UNK152
54955	2.28437	0.580208	0.25399	3.93716	NT_167737.1	409275	409366	1e-38	161	UNK	UNK138
63705	10.5828	4.64583	0.438998	2.27791	NT_168026.1	43095	43004	6e-36	152	UNK	UNK412
71705	16.3615	7.9375	0.485134	2.06129	NT_168182.1	11473	11389	5e-31	136	UNK	UNK564
76873	7.44844	1.49792	0.201105	4.97253	NT_167508.1	1911927	1912026	3e-33	143	UNK	UNK14
78193	2.72031	1.1224	0.412598	2.42367	NT_167648.1	708374	708264	2e-24	114	UNK	UNK79
81443	11.3677	3.84896	0.338587	2.95345	NT_167564.1	169224	169125	2e-30	134	UNK	UNK33
85738	6.54271	2.92292	0.446744	2.23842	NT_167809.1	89542	89441	1e-33	145	UNK	UNK202
