# Supplementary material for: Variations on a theme: Genomics of sex determination in the cichlid fish Astatotilapia burtoni
Source: BMC Genomics. 2016 Nov 7;17:883. doi: 10.1186/s12864-016-3178-0 (PMC5100337; doi:10.1186/s12864-016-3178-0)
Supplement: Additional file 6: Table S5. — GO annotations of O. niloticus genes located in the potential sex-determining regions on LG5, LG14 and LG18. (XLSX 64 kb) [file 12864_2016_3178_MOESM6_ESM.xlsx]

## Sheet: GO annotation LG18
Table S5
GO annotations of O. niloticus genes located in the potential sex-determining regions on LG18
Genes on LG18	associated GO terms	Gene name
lcl|NT_167378.2_cds_XP_003438101.2_3	GO:0005634	zinc finger and BTB domain-containing 41
lcl|NT_167378.2_cds_XP_003438101.2_3	GO:0003676
lcl|NT_167378.2_cds_XP_003438101.2_3	GO:0046872
lcl|NT_167378.2_cds_XP_005476029.1_4	GO:0005509	crumbs homolog 1-like
lcl|NT_167378.2_cds_XP_005476030.1_5	GO:0005634	sentrin-specific protease 5
lcl|NT_167378.2_cds_XP_005476030.1_5	GO:0004175
lcl|NT_167378.2_cds_XP_005476030.1_5	GO:0016929
lcl|NT_167378.2_cds_XP_005476030.1_5	GO:0016926
lcl|NT_167378.2_cds_XP_013124221.1_8	GO:0005615	alpha-2-HS-glyco -like
lcl|NT_167378.2_cds_XP_013124221.1_8	GO:0004869
lcl|NT_167378.2_cds_XP_013124221.1_8	GO:0006953
lcl|NT_167378.2_cds_XP_013124221.1_8	GO:0010951
lcl|NT_167378.2_cds_XP_013124221.1_8	GO:0030502
lcl|NT_167378.2_cds_XP_013124221.1_8	GO:0050727
lcl|NT_167378.2_cds_XP_013124221.1_8	GO:0050766
lcl|NT_167378.2_cds_XP_003437857.1_12	GO:0003779	profilin-2-like isoform X2
lcl|NT_167378.2_cds_XP_003437857.1_12	GO:0030036
lcl|NT_167378.2_cds_XP_003437857.1_12	GO:0030833
lcl|NT_167378.2_cds_XP_005476034.1_14	GO:0003700	TSC22 domain family 2-like isoform X1
lcl|NT_167378.2_cds_XP_005476034.1_14	GO:0006355
lcl|NT_167378.2_cds_XP_003438097.2_19	GO:0005654	UAP56-interacting factor
lcl|NT_167378.2_cds_XP_003438097.2_19	GO:0003729
lcl|NT_167378.2_cds_XP_003438097.2_19	GO:0006406
lcl|NT_167378.2_cds_XP_005476033.1_20	GO:0003677	deoxyribodipyrimidine photo-lyase-like
lcl|NT_167378.2_cds_XP_005476033.1_20	GO:0003904
lcl|NT_167378.2_cds_XP_005476033.1_20	GO:0006281
lcl|NT_167378.2_cds_XP_005476033.1_20	GO:0018298
lcl|NT_167378.2_cds_XP_005476033.1_20	EC:4.1.99.3
lcl|NT_167378.2_cds_XP_013125238.1_22	GO:0016021	neuromedin-U receptor 1-like
lcl|NT_167378.2_cds_XP_013125238.1_22	GO:0001607
lcl|NT_167378.2_cds_XP_013125238.1_22	GO:0007218
lcl|NT_167378.2_cds_XP_003437855.1_23	GO:0005887	ephrin type-B receptor 3-like
lcl|NT_167378.2_cds_XP_003437855.1_23	GO:0030425
lcl|NT_167378.2_cds_XP_003437855.1_23	GO:0005003
lcl|NT_167378.2_cds_XP_003437855.1_23	GO:0005524
lcl|NT_167378.2_cds_XP_003437855.1_23	GO:0007411
lcl|NT_167378.2_cds_XP_003437855.1_23	GO:0007413
lcl|NT_167378.2_cds_XP_003437855.1_23	GO:0016477
lcl|NT_167378.2_cds_XP_003437855.1_23	GO:0018108
lcl|NT_167378.2_cds_XP_003437855.1_23	GO:0022407
lcl|NT_167378.2_cds_XP_003437855.1_23	GO:0034446
lcl|NT_167378.2_cds_XP_003437855.1_23	GO:0043087
lcl|NT_167378.2_cds_XP_003437855.1_23	GO:0046777
lcl|NT_167378.2_cds_XP_003437855.1_23	GO:0048013
lcl|NT_167378.2_cds_XP_003437855.1_23	GO:0050770
lcl|NT_167378.2_cds_XP_003437855.1_23	GO:0051965
lcl|NT_167378.2_cds_XP_003437855.1_23	GO:0060997
lcl|NT_167378.2_cds_XP_013125638.1_24	GO:0016021	major facilitator superfamily domain-containing 8-like
lcl|NT_167378.2_cds_XP_013125638.1_24	GO:0022891
lcl|NT_167378.2_cds_XP_013125638.1_24	GO:0055085
lcl|NT_167378.2_cds_XP_005476042.2_27	GO:0016020	calcium-activated potassium channel subunit beta-3-like
lcl|NT_167378.2_cds_XP_005476042.2_27	GO:0015269
lcl|NT_167378.2_cds_XP_005476042.2_27	GO:0071805
lcl|NT_167378.2_cds_XP_003437854.1_31	GO:0005737	phosphatidylinositol 4,5-bisphosphate 3-kinase catalytic subunit alpha isoform
lcl|NT_167378.2_cds_XP_003437854.1_31	GO:0005886
lcl|NT_167378.2_cds_XP_003437854.1_31	GO:0005943
lcl|NT_167378.2_cds_XP_003437854.1_31	GO:0030027
lcl|NT_167378.2_cds_XP_003437854.1_31	GO:0005524
lcl|NT_167378.2_cds_XP_003437854.1_31	GO:0016303
lcl|NT_167378.2_cds_XP_003437854.1_31	GO:0030295
lcl|NT_167378.2_cds_XP_003437854.1_31	GO:0035005
lcl|NT_167378.2_cds_XP_003437854.1_31	GO:0043560
lcl|NT_167378.2_cds_XP_003437854.1_31	GO:0001889
lcl|NT_167378.2_cds_XP_003437854.1_31	GO:0002250
lcl|NT_167378.2_cds_XP_003437854.1_31	GO:0006006
lcl|NT_167378.2_cds_XP_003437854.1_31	GO:0006468
lcl|NT_167378.2_cds_XP_003437854.1_31	GO:0006954
lcl|NT_167378.2_cds_XP_003437854.1_31	GO:0014065
lcl|NT_167378.2_cds_XP_003437854.1_31	GO:0030168
lcl|NT_167378.2_cds_XP_003437854.1_31	GO:0032147
lcl|NT_167378.2_cds_XP_003437854.1_31	GO:0033138
lcl|NT_167378.2_cds_XP_003437854.1_31	GO:0036092
lcl|NT_167378.2_cds_XP_003437854.1_31	GO:0040014
lcl|NT_167378.2_cds_XP_003437854.1_31	GO:0043457
lcl|NT_167378.2_cds_XP_003437854.1_31	GO:0043491
lcl|NT_167378.2_cds_XP_003437854.1_31	GO:0043524
lcl|NT_167378.2_cds_XP_003437854.1_31	GO:0044029
lcl|NT_167378.2_cds_XP_003437854.1_31	GO:0045087
lcl|NT_167378.2_cds_XP_003437854.1_31	GO:0046854
lcl|NT_167378.2_cds_XP_003437854.1_31	GO:0048696
lcl|NT_167378.2_cds_XP_003437854.1_31	GO:0060326
lcl|NT_167378.2_cds_XP_003437854.1_31	GO:0060612
lcl|NT_167378.2_cds_XP_003437854.1_31	GO:0071333
lcl|NT_167378.2_cds_XP_003437854.1_31	GO:0097009
lcl|NT_167378.2_cds_XP_003437854.1_31	GO:1903146
lcl|NT_167378.2_cds_XP_003437854.1_31	GO:2000270
lcl|NT_167378.2_cds_XP_003437854.1_31	GO:2000653
lcl|NT_167378.2_cds_XP_003437854.1_31	GO:2000811
lcl|NT_167378.2_cds_XP_003437854.1_31	EC:2.7.1.154
lcl|NT_167378.2_cds_XP_003437854.1_31	EC:2.7.1.137
lcl|NT_167378.2_cds_XP_005476041.1_33	GO:0008076	calcium-activated potassium channel subunit beta-2-like
lcl|NT_167378.2_cds_XP_005476041.1_33	GO:0015269
lcl|NT_167378.2_cds_XP_005476041.1_33	GO:0015459
lcl|NT_167378.2_cds_XP_005476041.1_33	GO:0005513
lcl|NT_167378.2_cds_XP_005476041.1_33	GO:0007268
lcl|NT_167378.2_cds_XP_005476041.1_33	GO:0071805
lcl|NT_167378.2_cds_XP_005476048.1_36	GO:0000118	F-box-like WD repeat-containing TBL1XR1
lcl|NT_167378.2_cds_XP_005476048.1_36	GO:0005876
lcl|NT_167378.2_cds_XP_005476048.1_36	GO:0017053
lcl|NT_167378.2_cds_XP_005476048.1_36	GO:0003677
lcl|NT_167378.2_cds_XP_005476048.1_36	GO:0003714
lcl|NT_167378.2_cds_XP_005476048.1_36	GO:0008013
lcl|NT_167378.2_cds_XP_005476048.1_36	GO:0042393
lcl|NT_167378.2_cds_XP_005476048.1_36	GO:0047485
lcl|NT_167378.2_cds_XP_005476048.1_36	GO:0000122
lcl|NT_167378.2_cds_XP_005476048.1_36	GO:0002021
lcl|NT_167378.2_cds_XP_005476048.1_36	GO:0016042
lcl|NT_167378.2_cds_XP_005476048.1_36	GO:0016575
lcl|NT_167378.2_cds_XP_005476048.1_36	GO:0030814
lcl|NT_167378.2_cds_XP_005476048.1_36	GO:0035264
lcl|NT_167378.2_cds_XP_005476048.1_36	GO:0043161
lcl|NT_167378.2_cds_XP_005476048.1_36	GO:0045944
lcl|NT_167378.2_cds_XP_005476048.1_36	GO:0050872
lcl|NT_167378.2_cds_XP_005476048.1_36	GO:0060070
lcl|NT_167378.2_cds_XP_005476048.1_36	GO:0060613
lcl|NT_167378.2_cds_XP_005476048.1_36	GO:0090207
lcl|NT_167378.2_cds_XP_005476056.1_43	GO:0005794	lactosylceramide 1,3-N-acetyl-beta-D-glucosaminyltransferase
lcl|NT_167378.2_cds_XP_005476056.1_43	GO:0016021
lcl|NT_167378.2_cds_XP_005476056.1_43	GO:0008378
lcl|NT_167378.2_cds_XP_005476056.1_43	GO:0008457
lcl|NT_167378.2_cds_XP_005476056.1_43	GO:0006486
lcl|NT_167378.2_cds_XP_005476056.1_43	GO:0007417
lcl|NT_167378.2_cds_XP_005476056.1_43	EC:2.4.1.163
lcl|NT_167378.2_cds_XP_005476056.1_43	EC:2.4.1
lcl|NT_167378.2_cds_XP_003437851.1_44	GO:0005829	eukaryotic initiation factor 4A-II
lcl|NT_167378.2_cds_XP_003437851.1_44	GO:0016281
lcl|NT_167378.2_cds_XP_003437851.1_44	GO:0048471
lcl|NT_167378.2_cds_XP_003437851.1_44	GO:0003743
lcl|NT_167378.2_cds_XP_003437851.1_44	GO:0004004
lcl|NT_167378.2_cds_XP_003437851.1_44	GO:0005515
lcl|NT_167378.2_cds_XP_003437851.1_44	GO:0005524
lcl|NT_167378.2_cds_XP_003437851.1_44	GO:0044822
lcl|NT_167378.2_cds_XP_003437851.1_44	GO:0000289
lcl|NT_167378.2_cds_XP_003437851.1_44	GO:0006413
lcl|NT_167378.2_cds_XP_003437851.1_44	GO:0006446
lcl|NT_167378.2_cds_XP_003437851.1_44	GO:0010501
lcl|NT_167378.2_cds_XP_003437851.1_44	GO:0016032
lcl|NT_167378.2_cds_XP_003437851.1_44	GO:0019221
lcl|NT_167378.2_cds_XP_003437851.1_44	GO:1900260
lcl|NT_167378.2_cds_XP_003437850.1_46	GO:0000151	DCN1 1
lcl|NT_167378.2_cds_XP_003437850.1_46	GO:0005634
lcl|NT_167378.2_cds_XP_003437850.1_46	GO:0005515
lcl|NT_167378.2_cds_XP_003438093.1_47	GO:0005930	coiled-coil domain-containing 39
lcl|NT_167378.2_cds_XP_003438093.1_47	GO:0035295
lcl|NT_167378.2_cds_XP_003438093.1_47	GO:0048513
lcl|NT_167378.2_cds_XP_003438093.1_47	GO:0060285
lcl|NT_167378.2_cds_XP_003438093.1_47	GO:0060287
lcl|NT_167378.2_cds_XP_003438093.1_47	GO:0070286
lcl|NT_167378.2_cds_XP_003438092.3_48	GO:0005887	Y+L amino acid transporter 2-like
lcl|NT_167378.2_cds_XP_003438092.3_48	GO:0016323
lcl|NT_167378.2_cds_XP_003438092.3_48	GO:0015179
lcl|NT_167378.2_cds_XP_003438092.3_48	GO:0015297
lcl|NT_167378.2_cds_XP_003438092.3_48	GO:1902475
lcl|NT_167378.2_cds_XP_003438091.2_50	GO:0005737	receptor-interacting serine threonine- kinase 2
lcl|NT_167378.2_cds_XP_003438091.2_50	GO:0004674
lcl|NT_167378.2_cds_XP_003438091.2_50	GO:0005515
lcl|NT_167378.2_cds_XP_003438091.2_50	GO:0005524
lcl|NT_167378.2_cds_XP_003438091.2_50	GO:0001819
lcl|NT_167378.2_cds_XP_003438091.2_50	GO:0002221
lcl|NT_167378.2_cds_XP_003438091.2_50	GO:0006468
lcl|NT_167378.2_cds_XP_003438091.2_50	GO:0034097
lcl|NT_167378.2_cds_XP_003438091.2_50	GO:0035556
lcl|NT_167378.2_cds_XP_003438091.2_50	GO:0043065
lcl|NT_167378.2_cds_XP_003438091.2_50	GO:0043410
lcl|NT_167378.2_cds_XP_003438091.2_50	GO:0050870
lcl|NT_167378.2_cds_XP_003438091.2_50	GO:0071219
lcl|NT_167378.2_cds_XP_003438091.2_50	GO:0071310
lcl|NT_167378.2_cds_XP_003438091.2_50	GO:1901698
lcl|NT_167378.2_cds_XP_003438091.2_50	GO:1901701
lcl|NT_167378.2_cds_XP_003438091.2_50	EC:2.7.11
lcl|NT_167378.2_cds_XP_005476058.1_51	GO:0010008	sorting nexin-16-like
lcl|NT_167378.2_cds_XP_005476058.1_51	GO:0005488
lcl|NT_167378.2_cds_XP_005476058.1_51	GO:0016482
lcl|NT_167378.2_cds_XP_005476058.1_51	GO:1902582
lcl|NT_167378.2_cds_NP_001266508.1_53	GO:0005576	agouti-signaling -like
lcl|NT_167378.2_cds_NP_001266508.1_53	GO:0070996
lcl|NT_167378.2_cds_NP_001266508.1_53	GO:0009755
lcl|NT_167378.2_cds_NP_001266508.1_53	GO:0043473
lcl|NT_167378.2_cds_XP_003438088.1_56	GO:0005765	V-type proton ATPase subunit d 1-like
lcl|NT_167378.2_cds_XP_003438088.1_56	GO:0005769
lcl|NT_167378.2_cds_XP_003438088.1_56	GO:0005813
lcl|NT_167378.2_cds_XP_003438088.1_56	GO:0008021
lcl|NT_167378.2_cds_XP_003438088.1_56	GO:0016324
lcl|NT_167378.2_cds_XP_003438088.1_56	GO:0016471
lcl|NT_167378.2_cds_XP_003438088.1_56	GO:0033179
lcl|NT_167378.2_cds_XP_003438088.1_56	GO:0043679
lcl|NT_167378.2_cds_XP_003438088.1_56	GO:0070062
lcl|NT_167378.2_cds_XP_003438088.1_56	GO:0008553
lcl|NT_167378.2_cds_XP_003438088.1_56	GO:0032403
lcl|NT_167378.2_cds_XP_003438088.1_56	GO:0015991
lcl|NT_167378.2_cds_XP_003438088.1_56	GO:0030030
lcl|NT_167378.2_cds_XP_003438088.1_56	EC:3.6.3.6
lcl|NT_167378.2_cds_XP_003438087.1_59	GO:0003676	Krueppel-like factor 9
lcl|NT_167378.2_cds_XP_003438087.1_59	GO:0046872
lcl|NT_167378.2_cds_XP_003437848.1_60	GO:0000213	tRNA-splicing endonuclease subunit Sen15
lcl|NT_167378.2_cds_XP_003437848.1_60	GO:0006388
lcl|NT_167378.2_cds_XP_003437848.1_60	GO:0090502
lcl|NT_167378.2_cds_XP_003437848.1_60	EC:3.1.27.9
lcl|NT_167378.2_cds_XP_003437846.1_63	GO:0000139	Vesicle-trafficking SEC22b
lcl|NT_167378.2_cds_XP_003437846.1_63	GO:0005789
lcl|NT_167378.2_cds_XP_003437846.1_63	GO:0016021
lcl|NT_167378.2_cds_XP_003437846.1_63	GO:0031201
lcl|NT_167378.2_cds_XP_003437846.1_63	GO:0033116
lcl|NT_167378.2_cds_XP_003437846.1_63	GO:0042470
lcl|NT_167378.2_cds_XP_003437846.1_63	GO:0005484
lcl|NT_167378.2_cds_XP_003437846.1_63	GO:0019905
lcl|NT_167378.2_cds_XP_003437846.1_63	GO:0006887
lcl|NT_167378.2_cds_XP_003437846.1_63	GO:0006888
lcl|NT_167378.2_cds_XP_003437846.1_63	GO:0015031
lcl|NT_167378.2_cds_XP_003437846.1_63	GO:0033043
lcl|NT_167378.2_cds_XP_003437846.1_63	GO:0045732
lcl|NT_167378.2_cds_XP_003437846.1_63	GO:0048280
lcl|NT_167378.2_cds_XP_003438086.1_64	GO:0000139	vesicle-trafficking SEC22b-B-like
lcl|NT_167378.2_cds_XP_003438086.1_64	GO:0005789
lcl|NT_167378.2_cds_XP_003438086.1_64	GO:0005793
lcl|NT_167378.2_cds_XP_003438086.1_64	GO:0016021
lcl|NT_167378.2_cds_XP_003438086.1_64	GO:0031201
lcl|NT_167378.2_cds_XP_003438086.1_64	GO:0005484
lcl|NT_167378.2_cds_XP_003438086.1_64	GO:0019905
lcl|NT_167378.2_cds_XP_003438086.1_64	GO:0006887
lcl|NT_167378.2_cds_XP_003438086.1_64	GO:0006888
lcl|NT_167378.2_cds_XP_003438086.1_64	GO:0033043
lcl|NT_167378.2_cds_XP_003438086.1_64	GO:0045732
lcl|NT_167378.2_cds_XP_003438086.1_64	GO:0048280
lcl|NT_167378.2_cds_XP_003437845.1_65	GO:0015935	U3 small nucleolar ribonucleo IMP3
lcl|NT_167378.2_cds_XP_003437845.1_65	GO:0019013
lcl|NT_167378.2_cds_XP_003437845.1_65	GO:0032040
lcl|NT_167378.2_cds_XP_003437845.1_65	GO:0034457
lcl|NT_167378.2_cds_XP_003437845.1_65	GO:0000166
lcl|NT_167378.2_cds_XP_003437845.1_65	GO:0003730
lcl|NT_167378.2_cds_XP_003437845.1_65	GO:0003735
lcl|NT_167378.2_cds_XP_003437845.1_65	GO:0019843
lcl|NT_167378.2_cds_XP_003437845.1_65	GO:0030515
lcl|NT_167378.2_cds_XP_003437845.1_65	GO:0006364
lcl|NT_167378.2_cds_XP_003437845.1_65	GO:0045903
lcl|NT_167378.2_cds_XP_003437845.1_65	GO:0051028
lcl|NT_167378.2_cds_XP_013125211.1_66	GO:0000139	UDP-N-acetylglucosamine transporter-like isoform X2
lcl|NT_167378.2_cds_XP_013125211.1_66	GO:0016021
lcl|NT_167378.2_cds_XP_013125211.1_66	GO:0005338
lcl|NT_167378.2_cds_XP_013125211.1_66	GO:0005351
lcl|NT_167378.2_cds_XP_013125211.1_66	GO:0008643
lcl|NT_167378.2_cds_XP_013125211.1_66	GO:0015780
lcl|NT_167378.2_cds_XP_013125211.1_66	GO:0015992
lcl|NT_167378.2_cds_XP_013125211.1_66	GO:1901679
lcl|NT_167378.2_cds_XP_003437843.1_69	GO:0005654	UMP-CMP kinase
lcl|NT_167378.2_cds_XP_003437843.1_69	GO:0005730
lcl|NT_167378.2_cds_XP_003437843.1_69	GO:0005737
lcl|NT_167378.2_cds_XP_003437843.1_69	GO:0070062
lcl|NT_167378.2_cds_XP_003437843.1_69	GO:0004127
lcl|NT_167378.2_cds_XP_003437843.1_69	GO:0004550
lcl|NT_167378.2_cds_XP_003437843.1_69	GO:0005524
lcl|NT_167378.2_cds_XP_003437843.1_69	GO:0009041
lcl|NT_167378.2_cds_XP_003437843.1_69	GO:0006165
lcl|NT_167378.2_cds_XP_003437843.1_69	GO:0006207
lcl|NT_167378.2_cds_XP_003437843.1_69	GO:0006221
lcl|NT_167378.2_cds_XP_003437843.1_69	GO:0009142
lcl|NT_167378.2_cds_XP_003437843.1_69	EC:2.7.4.6
lcl|NT_167378.2_cds_XP_003437843.1_69	EC:2.7.4
lcl|NT_167378.2_cds_XP_003437843.1_69	EC:2.7.4.14
lcl|NT_167378.2_cds_XP_003438084.2_70	GO:0005634	B-cell lymphoma 6 homolog
lcl|NT_167378.2_cds_XP_003438084.2_70	GO:0003677
lcl|NT_167378.2_cds_XP_003438084.2_70	GO:0046872
lcl|NT_167378.2_cds_XP_003438084.2_70	GO:0002376
lcl|NT_167378.2_cds_XP_003438084.2_70	GO:0002698
lcl|NT_167378.2_cds_XP_003438084.2_70	GO:0006355
lcl|NT_167378.2_cds_XP_003438084.2_70	GO:0010605
lcl|NT_167378.2_cds_XP_003438084.2_70	GO:0030154
lcl|NT_167378.2_cds_XP_003438084.2_70	GO:0030155
lcl|NT_167378.2_cds_XP_003438084.2_70	GO:0042127
lcl|NT_167378.2_cds_XP_003438084.2_70	GO:0045595
lcl|NT_167378.2_cds_XP_003438084.2_70	GO:0045934
lcl|NT_167378.2_cds_XP_003438084.2_70	GO:0048522
lcl|NT_167378.2_cds_XP_003438084.2_70	GO:0048731
lcl|NT_167378.2_cds_XP_003438084.2_70	GO:0050777
lcl|NT_167378.2_cds_XP_003438084.2_70	GO:0050896
lcl|NT_167378.2_cds_XP_003438084.2_70	GO:0051093
lcl|NT_167378.2_cds_XP_003438084.2_70	GO:0051241
lcl|NT_167378.2_cds_XP_003438084.2_70	GO:0051249
lcl|NT_167378.2_cds_XP_003438084.2_70	GO:2000026
lcl|NT_167378.2_cds_XP_003437842.1_71	GO:0005887	claudin-1-like
lcl|NT_167378.2_cds_XP_003437842.1_71	GO:0005923
lcl|NT_167378.2_cds_XP_003437842.1_71	GO:0016324
lcl|NT_167378.2_cds_XP_003437842.1_71	GO:0016328
lcl|NT_167378.2_cds_XP_003437842.1_71	GO:0005198
lcl|NT_167378.2_cds_XP_003437842.1_71	GO:0042802
lcl|NT_167378.2_cds_XP_003437842.1_71	GO:0016338
lcl|NT_167378.2_cds_XP_003437842.1_71	GO:0045216
lcl|NT_167378.2_cds_XP_003437842.1_71	GO:0061436
lcl|NT_167378.2_cds_XP_003437841.1_73	GO:0005634	transcription factor HES-1-like
lcl|NT_167378.2_cds_XP_003437841.1_73	GO:0003677
lcl|NT_167378.2_cds_XP_003437841.1_73	GO:0043425
lcl|NT_167378.2_cds_XP_003437841.1_73	GO:0046982
lcl|NT_167378.2_cds_XP_003437841.1_73	GO:0000122
lcl|NT_167378.2_cds_XP_003437841.1_73	GO:0001757
lcl|NT_167378.2_cds_XP_003437841.1_73	GO:0006351
lcl|NT_167378.2_cds_XP_003437841.1_73	GO:0007219
lcl|NT_167378.2_cds_XP_003437841.1_73	GO:0021794
lcl|NT_167378.2_cds_XP_003437841.1_73	GO:0045664
lcl|NT_167378.2_cds_XP_003437841.1_73	GO:0048635
lcl|NT_167378.2_cds_XP_013124692.1_74	GO:0016021	probable cation-transporting ATPase 13A3 isoform X2
lcl|NT_167378.2_cds_XP_013124692.1_74	GO:0005524
lcl|NT_167378.2_cds_XP_013124692.1_74	GO:0016887
lcl|NT_167378.2_cds_XP_013124692.1_74	GO:0046872
lcl|NT_167378.2_cds_XP_013124692.1_74	GO:0006812
lcl|NT_167378.2_cds_XP_013124692.1_74	GO:0008152
lcl|NT_167378.2_cds_XP_013124692.1_74	EC:3.6.1.3
lcl|NT_167378.2_cds_XP_005476065.1_77	GO:0001947	nucleolin-like isoform X2
lcl|NT_167378.2_cds_XP_005476065.1_77	GO:0006364
lcl|NT_167378.2_cds_XP_005476065.1_77	GO:0009303
lcl|NT_167378.2_cds_XP_005476076.2_98	GO:0005788	15 kDa seleno
lcl|NT_167378.2_cds_XP_005476076.2_98	GO:0008430
lcl|NT_167378.2_cds_XP_003437836.1_99	GO:0000139	heparan sulfate 2-O-sulfotransferase 1
lcl|NT_167378.2_cds_XP_003437836.1_99	GO:0016021
lcl|NT_167378.2_cds_XP_003437836.1_99	GO:0004394
lcl|NT_167378.2_cds_XP_003437836.1_99	GO:0015014
lcl|NT_167378.2_cds_XP_003437836.1_99	GO:0030202
lcl|NT_167378.2_cds_XP_003437836.1_99	GO:0055113
lcl|NT_167378.2_cds_XP_003437836.1_99	GO:0060676
lcl|NT_167378.2_cds_XP_003437836.1_99	GO:0060828
lcl|NT_167378.2_cds_XP_003437836.1_99	GO:2000047
lcl|NT_167378.2_cds_XP_003437836.1_99	EC:2.8.2
lcl|NT_167378.2_cds_XP_013125601.1_100	GO:0042995	serine threonine- kinase N2
lcl|NT_167378.2_cds_XP_013125601.1_100	GO:0043229
lcl|NT_167378.2_cds_XP_013125601.1_100	GO:0004674
lcl|NT_167378.2_cds_XP_013125601.1_100	GO:0005524
lcl|NT_167378.2_cds_XP_013125601.1_100	GO:0006468
lcl|NT_167378.2_cds_XP_013125601.1_100	GO:0007165
lcl|NT_167378.2_cds_XP_013125601.1_100	EC:2.7.11
lcl|NT_167378.2_cds_XP_003437835.1_101	GO:0005654	transcription initiation factor IIB
lcl|NT_167378.2_cds_XP_003437835.1_101	GO:0005730
lcl|NT_167378.2_cds_XP_003437835.1_101	GO:0001047
lcl|NT_167378.2_cds_XP_003437835.1_101	GO:0003743
lcl|NT_167378.2_cds_XP_003437835.1_101	GO:0008270
lcl|NT_167378.2_cds_XP_003437835.1_101	GO:0017025
lcl|NT_167378.2_cds_XP_003437835.1_101	GO:0046966
lcl|NT_167378.2_cds_XP_003437835.1_101	GO:0006355
lcl|NT_167378.2_cds_XP_003437835.1_101	GO:0006367
lcl|NT_167378.2_cds_XP_003437835.1_101	GO:0006368
lcl|NT_167378.2_cds_XP_003437835.1_101	GO:0006413
lcl|NT_167378.2_cds_XP_003437835.1_101	GO:0016032
lcl|NT_167378.2_cds_XP_005476088.1_103	GO:0044424	DBIRD complex subunit ZNF326
lcl|NT_167378.2_cds_XP_005476077.1_108	GO:0003676	probable ATP-dependent DNA helicase HFM1 isoform X4
lcl|NT_167378.2_cds_XP_005476077.1_108	GO:0004386
lcl|NT_167378.2_cds_XP_005476077.1_108	GO:0005524
lcl|NT_167378.2_cds_XP_005476090.1_117	GO:0044424	cell division cycle 7-related kinase isoform X1
lcl|NT_167378.2_cds_XP_005476090.1_117	GO:0000166
lcl|NT_167378.2_cds_XP_005476090.1_117	GO:0004672
lcl|NT_167378.2_cds_XP_005476090.1_117	GO:0006259
lcl|NT_167378.2_cds_XP_005476090.1_117	GO:0006468
lcl|NT_167378.2_cds_XP_005476090.1_117	GO:0044763
lcl|NT_167378.2_cds_XP_005476090.1_117	GO:0050794
lcl|NT_167378.2_cds_XP_005476095.1_124	GO:0000977	zinc finger Gfi-1-like
lcl|NT_167378.2_cds_XP_005476095.1_124	GO:0000981
lcl|NT_167378.2_cds_XP_005476095.1_124	GO:0008270
lcl|NT_167378.2_cds_XP_005476095.1_124	GO:0000122
lcl|NT_167378.2_cds_XP_005476095.1_124	GO:0007422
lcl|NT_167378.2_cds_XP_005476095.1_124	GO:0030218
lcl|NT_167378.2_cds_XP_005476095.1_124	GO:0050767
lcl|NT_167378.2_cds_XP_005476095.1_124	GO:0060215
lcl|NT_167378.2_cds_XP_003437833.1_128	GO:0005840	60S ribosomal L5-like
lcl|NT_167378.2_cds_XP_003437833.1_128	GO:0003735
lcl|NT_167378.2_cds_XP_003437833.1_128	GO:0008097
lcl|NT_167378.2_cds_XP_003437833.1_128	GO:0006412
lcl|NT_167378.2_cds_XP_005476100.1_129	GO:0005789	FAM69A-like
lcl|NT_167378.2_cds_XP_005476100.1_129	GO:0016021
lcl|NT_167378.2_cds_XP_005476099.1_130	GO:0044424	metal-response element-binding transcription factor 2
lcl|NT_167378.2_cds_XP_005476099.1_130	GO:0008270
lcl|NT_167378.2_cds_XP_005476099.1_130	GO:0031323
lcl|NT_167378.2_cds_XP_005476099.1_130	GO:0044767
lcl|NT_167378.2_cds_XP_005476099.1_130	GO:0060255
lcl|NT_167378.2_cds_XP_005476099.1_130	GO:0080090
lcl|NT_167378.2_cds_XP_003438066.2_132	GO:0005814	coiled-coil domain-containing 18-like
lcl|NT_167378.2_cds_XP_003438066.2_132	GO:0007099
lcl|NT_167378.2_cds_XP_003438066.2_132	GO:0098535
lcl|NT_167378.2_cds_XP_005476111.1_151	GO:0005576	artemin-like
lcl|NT_167378.2_cds_XP_005476111.1_151	GO:0008083
lcl|NT_167378.2_cds_XP_005476111.1_151	GO:0014707
lcl|NT_167378.2_cds_XP_005476122.1_152	GO:0030173	CMP-N-acetylneuraminate-beta-1,4-galactoside alpha-2,3-sialyltransferase isoform X1
lcl|NT_167378.2_cds_XP_005476122.1_152	GO:0008118
lcl|NT_167378.2_cds_XP_005476122.1_152	GO:0006486
lcl|NT_167378.2_cds_XP_005476122.1_152	GO:0097503
lcl|NT_167378.2_cds_XP_005476122.1_152	EC:2.4.99.6
lcl|NT_167378.2_cds_XP_013126174.1_166	GO:0005634	lysine-specific demethylase 4A-like isoform X1
lcl|NT_167378.2_cds_XP_013126174.1_166	GO:0008270
lcl|NT_167378.2_cds_XP_013124047.1_170	GO:0016787	abhydrolase domain-containing 8-like
lcl|NT_167378.2_cds_XP_013124047.1_170	GO:0008152
lcl|NT_167378.2_cds_XP_003437821.1_173	GO:0005840	39S ribosomal L34, mitochondrial
lcl|NT_167378.2_cds_XP_003437821.1_173	GO:0003735
lcl|NT_167378.2_cds_XP_003437821.1_173	GO:0006412
lcl|NT_167378.2_cds_XP_005476129.1_175	GO:0016021	anoctamin-8-like isoform X1
lcl|NT_167378.2_cds_XP_005476131.1_179	GO:0005634	plasmalemma vesicle-associated -like
lcl|NT_167378.2_cds_XP_005476131.1_179	GO:0003700
lcl|NT_167378.2_cds_XP_005476131.1_179	GO:0003707
lcl|NT_167378.2_cds_XP_005476131.1_179	GO:0005496
lcl|NT_167378.2_cds_XP_005476131.1_179	GO:0008270
lcl|NT_167378.2_cds_XP_005476131.1_179	GO:0043565
lcl|NT_167378.2_cds_XP_005476131.1_179	GO:0006351
lcl|NT_167378.2_cds_XP_005476131.1_179	GO:0006355
lcl|NT_167378.2_cds_XP_005476131.1_179	GO:0043401
lcl|NT_167378.2_cds_XP_005476133.1_180	GO:0005634	nuclear receptor subfamily 2 group F member 6-like isoform X1
lcl|NT_167378.2_cds_XP_005476133.1_180	GO:0003707
lcl|NT_167378.2_cds_XP_005476133.1_180	GO:0004879
lcl|NT_167378.2_cds_XP_005476133.1_180	GO:0008270
lcl|NT_167378.2_cds_XP_005476133.1_180	GO:0043565
lcl|NT_167378.2_cds_XP_005476133.1_180	GO:0006351
lcl|NT_167378.2_cds_XP_005476133.1_180	GO:0006355
lcl|NT_167378.2_cds_XP_005476133.1_180	GO:0030522
lcl|NT_167378.2_cds_XP_005476133.1_180	GO:0043401
lcl|NT_167378.2_cds_XP_005476132.1_182	GO:0016021	occludin-like
lcl|NT_167378.2_cds_XP_003438057.1_183	GO:0016021	MARVEL domain-containing 2-like
lcl|NT_167378.2_cds_XP_003438057.1_183	GO:0044464
lcl|NT_167378.2_cds_XP_003438057.1_183	GO:0044699
lcl|NT_167378.2_cds_XP_005476136.1_185	GO:0005886	small conductance calcium-activated potassium channel 2-like isoform X2
lcl|NT_167378.2_cds_XP_005476136.1_185	GO:0016021
lcl|NT_167378.2_cds_XP_005476136.1_185	GO:0043025
lcl|NT_167378.2_cds_XP_005476136.1_185	GO:0005516
lcl|NT_167378.2_cds_XP_005476136.1_185	GO:0016286
lcl|NT_167378.2_cds_XP_005476136.1_185	GO:0071805
lcl|NT_167378.2_cds_XP_003437819.1_188	GO:0005576	relaxin-3-like
lcl|NT_167378.2_cds_XP_003437819.1_188	GO:0005179
lcl|NT_167378.2_cds_XP_003438055.1_189	GO:0008076	potassium voltage-gated channel subfamily V member 2-like
lcl|NT_167378.2_cds_XP_003438055.1_189	GO:0005251
lcl|NT_167378.2_cds_XP_003438055.1_189	GO:0005509
lcl|NT_167378.2_cds_XP_003438055.1_189	GO:0034765
lcl|NT_167378.2_cds_XP_003438055.1_189	GO:0051260
lcl|NT_167378.2_cds_XP_003438055.1_189	GO:0071805
lcl|NT_167378.2_cds_XP_003437817.1_190	GO:0022627	40S ribosomal S28
lcl|NT_167378.2_cds_XP_003437817.1_190	GO:0070062
lcl|NT_167378.2_cds_XP_003437817.1_190	GO:0003735
lcl|NT_167378.2_cds_XP_003437817.1_190	GO:0004815
lcl|NT_167378.2_cds_XP_003437817.1_190	GO:0005515
lcl|NT_167378.2_cds_XP_003437817.1_190	GO:0005524
lcl|NT_167378.2_cds_XP_003437817.1_190	GO:0016787
lcl|NT_167378.2_cds_XP_003437817.1_190	GO:0044822
lcl|NT_167378.2_cds_XP_003437817.1_190	GO:0000184
lcl|NT_167378.2_cds_XP_003437817.1_190	GO:0006364
lcl|NT_167378.2_cds_XP_003437817.1_190	GO:0006407
lcl|NT_167378.2_cds_XP_003437817.1_190	GO:0006413
lcl|NT_167378.2_cds_XP_003437817.1_190	GO:0006414
lcl|NT_167378.2_cds_XP_003437817.1_190	GO:0006415
lcl|NT_167378.2_cds_XP_003437817.1_190	GO:0006422
lcl|NT_167378.2_cds_XP_003437817.1_190	GO:0006614
lcl|NT_167378.2_cds_XP_003437817.1_190	GO:0019083
lcl|NT_167378.2_cds_XP_003437817.1_190	GO:0042274
lcl|NT_167378.2_cds_XP_003437817.1_190	EC:6.1.1.12
lcl|NT_167378.2_cds_XP_003437816.1_192	GO:0005615	angiopoietin-related 4
lcl|NT_167378.2_cds_XP_003437816.1_192	GO:0001525
lcl|NT_167378.2_cds_XP_003437816.1_192	GO:0009617
lcl|NT_167378.2_cds_XP_003437816.1_192	GO:0043066
lcl|NT_167378.2_cds_XP_013126484.1_193	GO:0016020	dipeptidyl peptidase 9-like isoform X2
lcl|NT_167378.2_cds_XP_013126484.1_193	GO:0008236
lcl|NT_167378.2_cds_XP_013126484.1_193	GO:0006508
lcl|NT_167378.2_cds_XP_003437814.2_195	GO:0005654	40S ribosomal S15
lcl|NT_167378.2_cds_XP_003437814.2_195	GO:0005925
lcl|NT_167378.2_cds_XP_003437814.2_195	GO:0016020
lcl|NT_167378.2_cds_XP_003437814.2_195	GO:0022627
lcl|NT_167378.2_cds_XP_003437814.2_195	GO:0003677
lcl|NT_167378.2_cds_XP_003437814.2_195	GO:0003735
lcl|NT_167378.2_cds_XP_003437814.2_195	GO:0005515
lcl|NT_167378.2_cds_XP_003437814.2_195	GO:0044822
lcl|NT_167378.2_cds_XP_003437814.2_195	GO:0000028
lcl|NT_167378.2_cds_XP_003437814.2_195	GO:0000056
lcl|NT_167378.2_cds_XP_003437814.2_195	GO:0000184
lcl|NT_167378.2_cds_XP_003437814.2_195	GO:0001649
lcl|NT_167378.2_cds_XP_003437814.2_195	GO:0006364
lcl|NT_167378.2_cds_XP_003437814.2_195	GO:0006413
lcl|NT_167378.2_cds_XP_003437814.2_195	GO:0006414
lcl|NT_167378.2_cds_XP_003437814.2_195	GO:0006415
lcl|NT_167378.2_cds_XP_003437814.2_195	GO:0006614
lcl|NT_167378.2_cds_XP_003437814.2_195	GO:0019083
lcl|NT_167378.2_cds_XP_003437814.2_195	GO:0043009
lcl|NT_167378.2_cds_XP_003437812.1_196	GO:0001725	calponin-2
lcl|NT_167378.2_cds_XP_003437812.1_196	GO:0005925
lcl|NT_167378.2_cds_XP_003437812.1_196	GO:0016020
lcl|NT_167378.2_cds_XP_003437812.1_196	GO:0070062
lcl|NT_167378.2_cds_XP_003437812.1_196	GO:0003779
lcl|NT_167378.2_cds_XP_003437812.1_196	GO:0005516
lcl|NT_167378.2_cds_XP_003437812.1_196	GO:0010628
lcl|NT_167378.2_cds_XP_003437812.1_196	GO:0030097
lcl|NT_167378.2_cds_XP_003437812.1_196	GO:0030336
lcl|NT_167378.2_cds_XP_003437812.1_196	GO:0031032
lcl|NT_167378.2_cds_XP_003437812.1_196	GO:0032970
lcl|NT_167378.2_cds_XP_003437812.1_196	GO:0042060
lcl|NT_167378.2_cds_XP_003437812.1_196	GO:0042127
lcl|NT_167378.2_cds_XP_003437812.1_196	GO:0043408
lcl|NT_167378.2_cds_XP_003437812.1_196	GO:0043535
lcl|NT_167378.2_cds_XP_003437812.1_196	GO:0050765
lcl|NT_167378.2_cds_XP_003437812.1_196	GO:0071260
lcl|NT_167378.2_cds_XP_003437811.1_197	GO:0016592	mediator of RNA polymerase II transcription subunit 26-like
lcl|NT_167378.2_cds_XP_003437811.1_197	GO:0001104
lcl|NT_167378.2_cds_XP_003437811.1_197	GO:0003677
lcl|NT_167378.2_cds_XP_003437811.1_197	GO:0003713
lcl|NT_167378.2_cds_XP_003437811.1_197	GO:0006355
lcl|NT_167378.2_cds_XP_003437811.1_197	GO:0006367
lcl|NT_167378.2_cds_XP_013125282.1_198	GO:0005634	CREB-regulated transcription coactivator 1-like isoform X2
lcl|NT_167378.2_cds_XP_013125282.1_198	GO:0005737
lcl|NT_167378.2_cds_XP_013125282.1_198	GO:0008140
lcl|NT_167378.2_cds_XP_013125282.1_198	GO:0032793
lcl|NT_167378.2_cds_XP_013125282.1_198	GO:0045944
lcl|NT_167378.2_cds_XP_013125282.1_198	GO:0051289
lcl|NT_167378.2_cds_XP_003438053.1_201	GO:0005576	growth differentiation factor 15
lcl|NT_167378.2_cds_XP_003438053.1_201	GO:0008083
lcl|NT_167378.2_cds_XP_003438053.1_201	GO:0001932
lcl|NT_167378.2_cds_XP_003438053.1_201	GO:0009966
lcl|NT_167378.2_cds_XP_003438053.1_201	GO:0044763
lcl|NT_167378.2_cds_XP_005476143.1_210	GO:0005942	phosphatidylinositol 3-kinase regulatory subunit beta
lcl|NT_167378.2_cds_XP_005476143.1_210	GO:0005515
lcl|NT_167378.2_cds_XP_005476143.1_210	GO:0016301
lcl|NT_167378.2_cds_XP_005476143.1_210	GO:0046935
lcl|NT_167378.2_cds_XP_005476143.1_210	GO:0008286
lcl|NT_167378.2_cds_XP_005476143.1_210	GO:0032956
lcl|NT_167378.2_cds_XP_005476143.1_210	GO:0043551
lcl|NT_167378.2_cds_XP_005476143.1_210	GO:0044087
lcl|NT_167378.2_cds_XP_005476143.1_210	GO:0046854
lcl|NT_167378.2_cds_XP_005476143.1_210	GO:0048522
lcl|NT_167378.2_cds_XP_005476143.1_210	GO:0065008
lcl|NT_167378.2_cds_XP_005476143.1_210	GO:0070201
lcl|NT_167378.2_cds_XP_005476143.1_210	GO:1903827
lcl|NT_167378.2_cds_XP_003437809.1_212	GO:0015035	gamma-interferon-inducible lysosomal thiol reductase-like
lcl|NT_167378.2_cds_XP_003437809.1_212	GO:0047134
lcl|NT_167378.2_cds_XP_003437809.1_212	GO:0055114
lcl|NT_167378.2_cds_XP_003437809.1_212	EC:1.8.1.8
lcl|NT_167378.2_cds_XP_005476145.1_213	GO:0004114	cAMP-specific 3 ,5 -cyclic phosphodiesterase 4D-like isoform X1
lcl|NT_167378.2_cds_XP_005476145.1_213	GO:0046872
lcl|NT_167378.2_cds_XP_005476145.1_213	GO:0007165
lcl|NT_167378.2_cds_XP_005476145.1_213	GO:0008152
lcl|NT_167378.2_cds_XP_005476145.1_213	EC:3.1.4.17
lcl|NT_167378.2_cds_XP_003437808.2_219	GO:0005768	ras-related Rab-3A-like
lcl|NT_167378.2_cds_XP_003437808.2_219	GO:0005886
lcl|NT_167378.2_cds_XP_003437808.2_219	GO:0008021
lcl|NT_167378.2_cds_XP_003437808.2_219	GO:0030667
lcl|NT_167378.2_cds_XP_003437808.2_219	GO:0003924
lcl|NT_167378.2_cds_XP_003437808.2_219	GO:0005525
lcl|NT_167378.2_cds_XP_003437808.2_219	GO:0006886
lcl|NT_167378.2_cds_XP_003437808.2_219	GO:0006904
lcl|NT_167378.2_cds_XP_003437808.2_219	GO:0006913
lcl|NT_167378.2_cds_XP_003437808.2_219	GO:0008152
lcl|NT_167378.2_cds_XP_003437808.2_219	GO:0009306
lcl|NT_167378.2_cds_XP_003437808.2_219	GO:0016079
lcl|NT_167378.2_cds_XP_003437808.2_219	GO:0017157
lcl|NT_167378.2_cds_XP_003437808.2_219	GO:0032482
lcl|NT_167378.2_cds_XP_003437808.2_219	GO:0072659
lcl|NT_167378.2_cds_XP_003437807.1_220	GO:0000790	transcription factor jun-D-like
lcl|NT_167378.2_cds_XP_003437807.1_220	GO:0005654
lcl|NT_167378.2_cds_XP_003437807.1_220	GO:0005667
lcl|NT_167378.2_cds_XP_003437807.1_220	GO:0000978
lcl|NT_167378.2_cds_XP_003437807.1_220	GO:0000981
lcl|NT_167378.2_cds_XP_003437807.1_220	GO:0003713
lcl|NT_167378.2_cds_XP_003437807.1_220	GO:0008134
lcl|NT_167378.2_cds_XP_003437807.1_220	GO:0000122
lcl|NT_167378.2_cds_XP_003437807.1_220	GO:0006366
lcl|NT_167378.2_cds_XP_003437807.1_220	GO:0009314
lcl|NT_167378.2_cds_XP_003437807.1_220	GO:0009612
lcl|NT_167378.2_cds_XP_003437807.1_220	GO:0010941
lcl|NT_167378.2_cds_XP_003437807.1_220	GO:0032496
lcl|NT_167378.2_cds_XP_003437807.1_220	GO:0032870
lcl|NT_167378.2_cds_XP_003437807.1_220	GO:0034097
lcl|NT_167378.2_cds_XP_003437807.1_220	GO:0042127
lcl|NT_167378.2_cds_XP_003437807.1_220	GO:0042493
lcl|NT_167378.2_cds_XP_003437807.1_220	GO:0045597
lcl|NT_167378.2_cds_XP_003437807.1_220	GO:0045944
lcl|NT_167378.2_cds_XP_003437807.1_220	GO:0051591
lcl|NT_167378.2_cds_XP_003437807.1_220	GO:0051726
lcl|NT_167378.2_cds_XP_003438049.1_221	GO:0005829	pyroglutamyl-peptidase 1-like
lcl|NT_167378.2_cds_XP_003438049.1_221	GO:0008234
lcl|NT_167378.2_cds_XP_003438049.1_221	GO:0016920
lcl|NT_167378.2_cds_XP_003438049.1_221	GO:0006508
lcl|NT_167378.2_cds_XP_003438049.1_221	EC:3.4
lcl|NT_167378.2_cds_XP_003438049.1_221	EC:3.4.19
lcl|NT_167378.2_cds_XP_003437806.1_222	GO:0005737	regulator of nonsense transcripts 1-like
lcl|NT_167378.2_cds_XP_003437806.1_222	GO:0003677
lcl|NT_167378.2_cds_XP_003437806.1_222	GO:0004386
lcl|NT_167378.2_cds_XP_003437806.1_222	GO:0005524
lcl|NT_167378.2_cds_XP_003437806.1_222	GO:0008270
lcl|NT_167378.2_cds_XP_003437806.1_222	GO:0000184
lcl|NT_167378.2_cds_XP_003437806.1_222	GO:0043009
lcl|NT_167378.2_cds_XP_003437804.1_228	GO:0005634	ceramide synthase 2-like
lcl|NT_167378.2_cds_XP_003437804.1_228	GO:0005783
lcl|NT_167378.2_cds_XP_003437804.1_228	GO:0016021
lcl|NT_167378.2_cds_XP_003437804.1_228	GO:0003677
lcl|NT_167378.2_cds_XP_003437804.1_228	GO:0050291
lcl|NT_167378.2_cds_XP_003437804.1_228	GO:0046513
lcl|NT_167378.2_cds_XP_003437804.1_228	EC:2.3.1.24
lcl|NT_167378.2_cds_XP_003438048.1_229	GO:0005743	mitochondrial import inner membrane translocase subunit TIM44-like
lcl|NT_167378.2_cds_XP_003438048.1_229	GO:0015450
lcl|NT_167378.2_cds_XP_003438048.1_229	GO:0051087
lcl|NT_167378.2_cds_XP_003438048.1_229	GO:0030150
lcl|NT_167378.2_cds_XP_003437803.1_230	GO:0005739	ras-related Rab-11B
lcl|NT_167378.2_cds_XP_003437803.1_230	GO:0030054
lcl|NT_167378.2_cds_XP_003437803.1_230	GO:0030670
lcl|NT_167378.2_cds_XP_003437803.1_230	GO:0030672
lcl|NT_167378.2_cds_XP_003437803.1_230	GO:0055038
lcl|NT_167378.2_cds_XP_003437803.1_230	GO:0070062
lcl|NT_167378.2_cds_XP_003437803.1_230	GO:0003924
lcl|NT_167378.2_cds_XP_003437803.1_230	GO:0005525
lcl|NT_167378.2_cds_XP_003437803.1_230	GO:0019003
lcl|NT_167378.2_cds_XP_003437803.1_230	GO:0031489
lcl|NT_167378.2_cds_XP_003437803.1_230	GO:0001881
lcl|NT_167378.2_cds_XP_003437803.1_230	GO:0006886
lcl|NT_167378.2_cds_XP_003437803.1_230	GO:0006897
lcl|NT_167378.2_cds_XP_003437803.1_230	GO:0006913
lcl|NT_167378.2_cds_XP_003437803.1_230	GO:0032402
lcl|NT_167378.2_cds_XP_003437803.1_230	GO:0032482
lcl|NT_167378.2_cds_XP_003437803.1_230	GO:0033572
lcl|NT_167378.2_cds_XP_003437803.1_230	GO:0035773
lcl|NT_167378.2_cds_XP_003437803.1_230	GO:0044070
lcl|NT_167378.2_cds_XP_003437803.1_230	GO:0045054
lcl|NT_167378.2_cds_XP_003437803.1_230	GO:0045055
lcl|NT_167378.2_cds_XP_003437803.1_230	GO:0071468
lcl|NT_167378.2_cds_XP_003437803.1_230	GO:0090150
lcl|NT_167378.2_cds_XP_003437803.1_230	GO:1990126
lcl|NT_167378.2_cds_XP_003437803.1_230	GO:2000008
lcl|NT_167378.2_cds_XP_003437803.1_230	GO:2001135
lcl|NT_167378.2_cds_XP_003438258.1_231	GO:0005765	E3 ubiquitin- ligase MARCH2-like
lcl|NT_167378.2_cds_XP_003438258.1_231	GO:0005789
lcl|NT_167378.2_cds_XP_003438258.1_231	GO:0010008
lcl|NT_167378.2_cds_XP_003438258.1_231	GO:0016021
lcl|NT_167378.2_cds_XP_003438258.1_231	GO:0031410
lcl|NT_167378.2_cds_XP_003438258.1_231	GO:0004842
lcl|NT_167378.2_cds_XP_003438258.1_231	GO:0008270
lcl|NT_167378.2_cds_XP_003438258.1_231	GO:0008766
lcl|NT_167378.2_cds_XP_003438258.1_231	GO:0018169
lcl|NT_167378.2_cds_XP_003438258.1_231	GO:0043773
lcl|NT_167378.2_cds_XP_003438258.1_231	GO:0043774
lcl|NT_167378.2_cds_XP_003438258.1_231	GO:0070736
lcl|NT_167378.2_cds_XP_003438258.1_231	GO:0070737
lcl|NT_167378.2_cds_XP_003438258.1_231	GO:0070738
lcl|NT_167378.2_cds_XP_003438258.1_231	GO:0070740
lcl|NT_167378.2_cds_XP_003438258.1_231	GO:0006897
lcl|NT_167378.2_cds_XP_003438258.1_231	GO:0016567
lcl|NT_167378.2_cds_XP_003438258.1_231	GO:0030097
lcl|NT_167378.2_cds_XP_003438258.1_231	EC:6.3.2
lcl|NT_167378.2_cds_XP_003438047.1_232	GO:0005743	solute carrier family 25 member 36-A
lcl|NT_167378.2_cds_XP_003438047.1_232	GO:0016021
lcl|NT_167378.2_cds_XP_003438047.1_232	GO:0015218
lcl|NT_167378.2_cds_XP_003438047.1_232	GO:0000002
lcl|NT_167378.2_cds_XP_003438047.1_232	GO:0006864
lcl|NT_167378.2_cds_XP_003438047.1_232	GO:0032355
lcl|NT_167378.2_cds_XP_003438047.1_232	GO:0051881
lcl|NT_167378.2_cds_XP_003438047.1_232	GO:0055085
lcl|NT_167378.2_cds_XP_003438257.1_233	GO:0005622	SPRY domain-containing SOCS box 4-like
lcl|NT_167378.2_cds_XP_003438257.1_233	GO:0016567
lcl|NT_167378.2_cds_XP_003438257.1_233	GO:0035556
lcl|NT_167378.2_cds_XP_013126219.1_235	GO:0043167	GTPase IMAP family member 4-like
lcl|NT_167378.2_cds_XP_005476159.1_236	GO:0009986	calsyntenin-2-like
lcl|NT_167378.2_cds_XP_005476159.1_236	GO:0045211
lcl|NT_167378.2_cds_XP_005476159.1_236	GO:0097481
lcl|NT_167378.2_cds_XP_005476159.1_236	GO:0005509
lcl|NT_167378.2_cds_XP_005476159.1_236	GO:0005525
lcl|NT_167378.2_cds_XP_005476159.1_236	GO:0007156
lcl|NT_167378.2_cds_XP_005476159.1_236	GO:0050806
lcl|NT_167378.2_cds_XP_005476159.1_236	GO:0051965
lcl|NT_167378.2_cds_XP_013124232.1_237	GO:0000309	nicotinamide nicotinic acid mononucleotide adenylyltransferase 3
lcl|NT_167378.2_cds_XP_013124232.1_237	GO:0004515
lcl|NT_167378.2_cds_XP_013124232.1_237	GO:0005524
lcl|NT_167378.2_cds_XP_013124232.1_237	GO:0009435
lcl|NT_167378.2_cds_XP_013124232.1_237	EC:2.7.7.1
lcl|NT_167378.2_cds_XP_013124232.1_237	EC:2.7.7.18
lcl|NT_167378.2_cds_XP_003438256.1_238	GO:0005737	retinol-binding 1
lcl|NT_167378.2_cds_XP_003438256.1_238	GO:0005215
lcl|NT_167378.2_cds_XP_003438256.1_238	GO:0016918
lcl|NT_167378.2_cds_XP_003438256.1_238	GO:0019841
lcl|NT_167378.2_cds_XP_003438256.1_238	GO:0006810
lcl|NT_167378.2_cds_XP_003438256.1_238	GO:0030852
lcl|NT_167378.2_cds_XP_003438256.1_238	GO:0033189
lcl|NT_167378.2_cds_XP_003438256.1_238	GO:0042572
lcl|NT_167378.2_cds_XP_003438256.1_238	GO:0042573
lcl|NT_167378.2_cds_XP_005476160.1_239	GO:0030126	coatomer subunit beta
lcl|NT_167378.2_cds_XP_005476160.1_239	GO:0005198
lcl|NT_167378.2_cds_XP_005476160.1_239	GO:0006886
lcl|NT_167378.2_cds_XP_005476160.1_239	GO:0006888
lcl|NT_167378.2_cds_XP_005476160.1_239	GO:0006890
lcl|NT_167378.2_cds_XP_005476160.1_239	GO:0006891
lcl|NT_167378.2_cds_XP_005476160.1_239	GO:0030903
lcl|NT_167378.2_cds_XP_005476160.1_239	GO:0061053
lcl|NT_167378.2_cds_XP_005476160.1_239	GO:1901998
lcl|NT_167378.2_cds_XP_005476161.1_240	GO:0005819	segment polarity dishevelled homolog DVL-3-like
lcl|NT_167378.2_cds_XP_005476161.1_240	GO:0005829
lcl|NT_167378.2_cds_XP_005476161.1_240	GO:0005938
lcl|NT_167378.2_cds_XP_005476161.1_240	GO:0002020
lcl|NT_167378.2_cds_XP_005476161.1_240	GO:0005109
lcl|NT_167378.2_cds_XP_005476161.1_240	GO:0008013
lcl|NT_167378.2_cds_XP_005476161.1_240	GO:0046982
lcl|NT_167378.2_cds_XP_005476161.1_240	GO:0003148
lcl|NT_167378.2_cds_XP_005476161.1_240	GO:0032053
lcl|NT_167378.2_cds_XP_005476161.1_240	GO:0035556
lcl|NT_167378.2_cds_XP_005476161.1_240	GO:0036342
lcl|NT_167378.2_cds_XP_005476161.1_240	GO:0038031
lcl|NT_167378.2_cds_XP_005476161.1_240	GO:0042384
lcl|NT_167378.2_cds_XP_005476161.1_240	GO:0042493
lcl|NT_167378.2_cds_XP_005476161.1_240	GO:0043507
lcl|NT_167378.2_cds_XP_005476161.1_240	GO:0045893
lcl|NT_167378.2_cds_XP_005476161.1_240	GO:0060028
lcl|NT_167378.2_cds_XP_005476161.1_240	GO:0060070
lcl|NT_167378.2_cds_XP_005476161.1_240	GO:0090090
lcl|NT_167378.2_cds_XP_005476161.1_240	GO:0090103
lcl|NT_167378.2_cds_XP_005476161.1_240	GO:0090179
lcl|NT_167378.2_cds_XP_005476161.1_240	GO:0090263
lcl|NT_167378.2_cds_XP_005476162.1_241	GO:0005739	AP-2 complex subunit mu isoform X1
lcl|NT_167378.2_cds_XP_005476162.1_241	GO:0005886
lcl|NT_167378.2_cds_XP_005476162.1_241	GO:0005905
lcl|NT_167378.2_cds_XP_005476162.1_241	GO:0030131
lcl|NT_167378.2_cds_XP_005476162.1_241	GO:0070062
lcl|NT_167378.2_cds_XP_005476162.1_241	GO:0005048
lcl|NT_167378.2_cds_XP_005476162.1_241	GO:0008289
lcl|NT_167378.2_cds_XP_005476162.1_241	GO:0006886
lcl|NT_167378.2_cds_XP_005476162.1_241	GO:0006897
lcl|NT_167378.2_cds_XP_005476162.1_241	GO:0016055
lcl|NT_167378.2_cds_XP_005476162.1_241	GO:1903077
lcl|NT_167378.2_cds_XP_003438043.1_244	GO:0005789	choline-phosphate cytidylyltransferase A
lcl|NT_167378.2_cds_XP_003438043.1_244	GO:0042587
lcl|NT_167378.2_cds_XP_003438043.1_244	GO:0016779
lcl|NT_167378.2_cds_XP_003438043.1_244	GO:0006656
lcl|NT_167378.2_cds_XP_005476164.1_245	GO:0005868	cytoplasmic dynein 1 intermediate chain 2-like isoform X1
lcl|NT_167378.2_cds_XP_005476164.1_245	GO:0007018
lcl|NT_167378.2_cds_XP_003438251.1_249	GO:0016021	calcium-binding mitochondrial carrier Aralar1-like
lcl|NT_167378.2_cds_XP_003438251.1_249	GO:0005509
lcl|NT_167378.2_cds_XP_003438251.1_249	GO:0055085
lcl|NT_167378.2_cds_XP_003438041.1_251	GO:0005739	methionine aminopeptidase 1D, mitochondrial
lcl|NT_167378.2_cds_XP_003438041.1_251	GO:0046872
lcl|NT_167378.2_cds_XP_003438041.1_251	GO:0070006
lcl|NT_167378.2_cds_XP_003438041.1_251	GO:0006508
lcl|NT_167378.2_cds_XP_003438041.1_251	GO:0070084
lcl|NT_167378.2_cds_XP_005476168.1_252	GO:0008305	integrin alpha-6-like isoform X1
lcl|NT_167378.2_cds_XP_005476168.1_252	GO:0007155
lcl|NT_167378.2_cds_XP_005476168.1_252	GO:0007229
lcl|NT_167378.2_cds_XP_005476168.1_252	GO:0007519
lcl|NT_167378.2_cds_XP_005476171.1_259	GO:0005829	rap guanine nucleotide exchange factor 4-like isoform X1
lcl|NT_167378.2_cds_XP_005476171.1_259	GO:0005952
lcl|NT_167378.2_cds_XP_005476171.1_259	GO:0005088
lcl|NT_167378.2_cds_XP_005476171.1_259	GO:0008603
lcl|NT_167378.2_cds_XP_005476171.1_259	GO:0017016
lcl|NT_167378.2_cds_XP_005476171.1_259	GO:0030552
lcl|NT_167378.2_cds_XP_005476171.1_259	GO:0007264
lcl|NT_167378.2_cds_XP_005476171.1_259	GO:0017156
lcl|NT_167378.2_cds_XP_005476171.1_259	GO:0017157
lcl|NT_167378.2_cds_XP_005476171.1_259	GO:0019933
lcl|NT_167378.2_cds_XP_005476171.1_259	GO:0030073
lcl|NT_167378.2_cds_XP_005476171.1_259	GO:0043547
lcl|NT_167378.2_cds_XP_005476171.1_259	GO:0045859
lcl|NT_167378.2_cds_XP_005476175.1_263	GO:0005634	mitogen-activated kinase kinase kinase 7-like
lcl|NT_167378.2_cds_XP_005476175.1_263	GO:0000287
lcl|NT_167378.2_cds_XP_005476175.1_263	GO:0004709
lcl|NT_167378.2_cds_XP_005476175.1_263	GO:0005085
lcl|NT_167378.2_cds_XP_005476175.1_263	GO:0005524
lcl|NT_167378.2_cds_XP_005476175.1_263	GO:0044822
lcl|NT_167378.2_cds_XP_005476175.1_263	GO:0000077
lcl|NT_167378.2_cds_XP_005476175.1_263	GO:0000186
lcl|NT_167378.2_cds_XP_005476175.1_263	GO:0007010
lcl|NT_167378.2_cds_XP_005476175.1_263	GO:0007050
lcl|NT_167378.2_cds_XP_005476175.1_263	GO:0007257
lcl|NT_167378.2_cds_XP_005476175.1_263	GO:0007264
lcl|NT_167378.2_cds_XP_005476175.1_263	GO:0009314
lcl|NT_167378.2_cds_XP_005476175.1_263	GO:0043065
lcl|NT_167378.2_cds_XP_005476175.1_263	GO:0043547
lcl|NT_167378.2_cds_XP_005476175.1_263	EC:2.7.11.25
lcl|NT_167378.2_cds_XP_005476175.1_263	EC:2.7.11
lcl|NT_167378.2_cds_XP_005476177.1_265	GO:0005769	ephrin type-A receptor 3-like isoform X1
lcl|NT_167378.2_cds_XP_005476177.1_265	GO:0005887
lcl|NT_167378.2_cds_XP_005476177.1_265	GO:0005004
lcl|NT_167378.2_cds_XP_005476177.1_265	GO:0005524
lcl|NT_167378.2_cds_XP_005476177.1_265	GO:0010717
lcl|NT_167378.2_cds_XP_005476177.1_265	GO:0016477
lcl|NT_167378.2_cds_XP_005476177.1_265	GO:0018108
lcl|NT_167378.2_cds_XP_005476177.1_265	GO:0030517
lcl|NT_167378.2_cds_XP_005476177.1_265	GO:0032956
lcl|NT_167378.2_cds_XP_005476177.1_265	GO:0043087
lcl|NT_167378.2_cds_XP_005476177.1_265	GO:0048013
lcl|NT_167378.2_cds_XP_005476177.1_265	GO:0048685
lcl|NT_167378.2_cds_XP_005476177.1_265	GO:0051893
lcl|NT_167378.2_cds_XP_005476177.1_265	GO:0070507
lcl|NT_167378.2_cds_XP_005476177.1_265	GO:0097155
lcl|NT_167378.2_cds_XP_005476177.1_265	GO:0097156
lcl|NT_167378.2_cds_XP_005476601.1_268	GO:0050896	C-C motif chemokine 2-like isoform X2
lcl|NT_167378.2_cds_XP_003438250.2_270	GO:0005576	CC chemokine
lcl|NT_167378.2_cds_XP_003438250.2_270	GO:0008009
lcl|NT_167378.2_cds_XP_003438250.2_270	GO:0031732
lcl|NT_167378.2_cds_XP_003438250.2_270	GO:0006955
lcl|NT_167378.2_cds_XP_003438250.2_270	GO:0030595
lcl|NT_167378.2_cds_XP_003438250.2_270	GO:0050794
lcl|NT_167378.2_cds_XP_003438250.2_270	GO:0071345
lcl|NT_167378.2_cds_XP_003438249.1_272	GO:0005576	C-C motif chemokine 20-like
lcl|NT_167378.2_cds_XP_003438249.1_272	GO:0008009
lcl|NT_167378.2_cds_XP_003438249.1_272	GO:0006952
lcl|NT_167378.2_cds_XP_003438249.1_272	GO:0006955
lcl|NT_167378.2_cds_XP_003438249.1_272	GO:0007165
lcl|NT_167378.2_cds_XP_003438249.1_272	GO:0009893
lcl|NT_167378.2_cds_XP_003438249.1_272	GO:0030595
lcl|NT_167378.2_cds_XP_003438249.1_272	GO:0048522
lcl|NT_167378.2_cds_XP_003438249.1_272	GO:0071345
lcl|NT_167378.2_cds_XP_003438249.1_272	GO:0097529
lcl|NT_167378.2_cds_XP_005476180.1_273	GO:0005887	ephrin type-A receptor 4-A-like
lcl|NT_167378.2_cds_XP_005476180.1_273	GO:0031901
lcl|NT_167378.2_cds_XP_005476180.1_273	GO:0043005
lcl|NT_167378.2_cds_XP_005476180.1_273	GO:0005004
lcl|NT_167378.2_cds_XP_005476180.1_273	GO:0005005
lcl|NT_167378.2_cds_XP_005476180.1_273	GO:0005524
lcl|NT_167378.2_cds_XP_005476180.1_273	GO:0046875
lcl|NT_167378.2_cds_XP_005476180.1_273	GO:0097161
lcl|NT_167378.2_cds_XP_005476180.1_273	GO:0003404
lcl|NT_167378.2_cds_XP_005476180.1_273	GO:0007411
lcl|NT_167378.2_cds_XP_005476180.1_273	GO:0009952
lcl|NT_167378.2_cds_XP_005476180.1_273	GO:0009988
lcl|NT_167378.2_cds_XP_005476180.1_273	GO:0018108
lcl|NT_167378.2_cds_XP_005476180.1_273	GO:0021654
lcl|NT_167378.2_cds_XP_005476180.1_273	GO:0021957
lcl|NT_167378.2_cds_XP_005476180.1_273	GO:0030517
lcl|NT_167378.2_cds_XP_005476180.1_273	GO:0030900
lcl|NT_167378.2_cds_XP_005476180.1_273	GO:0043087
lcl|NT_167378.2_cds_XP_005476180.1_273	GO:0046777
lcl|NT_167378.2_cds_XP_005476180.1_273	GO:0048013
lcl|NT_167378.2_cds_XP_005476180.1_273	GO:0048685
lcl|NT_167378.2_cds_XP_005476180.1_273	GO:0097155
lcl|NT_167378.2_cds_XP_005476180.1_273	GO:2001108
lcl|NT_167378.2_cds_XP_005476184.1_274	GO:0004602	phosphatidylinositol 4-phosphate 5-kinase type-1 gamma-like isoform X5
lcl|NT_167378.2_cds_XP_005476184.1_274	GO:0016307
lcl|NT_167378.2_cds_XP_005476184.1_274	GO:0006979
lcl|NT_167378.2_cds_XP_005476184.1_274	GO:0046854
lcl|NT_167378.2_cds_XP_005476184.1_274	GO:0055114
lcl|NT_167378.2_cds_XP_005476184.1_274	EC:2.7.1
lcl|NT_167378.2_cds_XP_005476184.1_274	EC:1.11.1.9
lcl|NT_167378.2_cds_XP_013126092.1_281	GO:0005739	phospholipid hydroperoxide glutathione peroxidase, mitochondrial-like
lcl|NT_167378.2_cds_XP_013126092.1_281	GO:0004602
lcl|NT_167378.2_cds_XP_013126092.1_281	GO:0047066
lcl|NT_167378.2_cds_XP_013126092.1_281	GO:0006979
lcl|NT_167378.2_cds_XP_013126092.1_281	GO:0007275
lcl|NT_167378.2_cds_XP_013126092.1_281	GO:0055114
lcl|NT_167378.2_cds_XP_013126092.1_281	EC:1.11.1.9
lcl|NT_167378.2_cds_XP_013126092.1_281	EC:1.11.1.12
lcl|NT_167378.2_cds_XP_005476186.1_284	GO:0005737	fem-1 homolog A-like
lcl|NT_167378.2_cds_XP_005476186.1_284	GO:0004842
lcl|NT_167378.2_cds_XP_005476186.1_284	GO:0005515
lcl|NT_167378.2_cds_XP_005476186.1_284	GO:0016567
lcl|NT_167378.2_cds_XP_005476186.1_284	GO:0051438
lcl|NT_167378.2_cds_XP_005476187.1_285	GO:0004725	receptor-type tyrosine- phosphatase S-like isoform X3
lcl|NT_167378.2_cds_XP_005476187.1_285	GO:0021772
lcl|NT_167378.2_cds_XP_005476187.1_285	GO:0035335
lcl|NT_167378.2_cds_XP_005476187.1_285	EC:3.1.3.48
lcl|NT_167378.2_cds_XP_003438030.1_296	GO:0016020	alpha beta hydrolase domain-containing 17A-like
lcl|NT_167378.2_cds_XP_003438030.1_296	GO:0016787
lcl|NT_167378.2_cds_XP_003438030.1_296	GO:0008152
lcl|NT_167378.2_cds_XP_003438029.2_297	GO:0016021	semaphorin-6B-like
lcl|NT_167378.2_cds_XP_013124400.1_298	GO:0005886	G- coupled receptor 35-like
lcl|NT_167378.2_cds_XP_013124400.1_298	GO:0016021
lcl|NT_167378.2_cds_XP_013124400.1_298	GO:0004930
lcl|NT_167378.2_cds_XP_013124400.1_298	GO:0007186
lcl|NT_167378.2_cds_XP_005476199.1_299	GO:0005634	nuclear receptor ROR-beta-like isoform X1
lcl|NT_167378.2_cds_XP_005476199.1_299	GO:0003707
lcl|NT_167378.2_cds_XP_005476199.1_299	GO:0004887
lcl|NT_167378.2_cds_XP_005476199.1_299	GO:0008270
lcl|NT_167378.2_cds_XP_005476199.1_299	GO:0043565
lcl|NT_167378.2_cds_XP_005476199.1_299	GO:0006351
lcl|NT_167378.2_cds_XP_005476199.1_299	GO:0006355
lcl|NT_167378.2_cds_XP_005476199.1_299	GO:0030522
lcl|NT_167378.2_cds_XP_005476199.1_299	GO:0043401
lcl|NT_167378.2_cds_XP_005476201.1_301	GO:0005737	endophilin-A2-like isoform X1
lcl|NT_167378.2_cds_XP_005476201.1_301	GO:0006897
lcl|NT_167378.2_cds_XP_005476205.1_305	GO:0016020	semaphorin-4E-like
lcl|NT_167378.2_cds_XP_005476204.1_309	GO:0005654	cactin
lcl|NT_167378.2_cds_XP_005476204.1_309	GO:0005737
lcl|NT_167378.2_cds_XP_005476204.1_309	GO:0070062
lcl|NT_167378.2_cds_XP_005476204.1_309	GO:0071013
lcl|NT_167378.2_cds_XP_005476204.1_309	GO:0005515
lcl|NT_167378.2_cds_XP_005476204.1_309	GO:0044822
lcl|NT_167378.2_cds_XP_005476204.1_309	GO:0000398
lcl|NT_167378.2_cds_XP_005476204.1_309	GO:0001933
lcl|NT_167378.2_cds_XP_005476204.1_309	GO:0003407
lcl|NT_167378.2_cds_XP_005476204.1_309	GO:0031665
lcl|NT_167378.2_cds_XP_005476204.1_309	GO:0032088
lcl|NT_167378.2_cds_XP_005476204.1_309	GO:0032688
lcl|NT_167378.2_cds_XP_005476204.1_309	GO:0032717
lcl|NT_167378.2_cds_XP_005476204.1_309	GO:0032720
lcl|NT_167378.2_cds_XP_005476204.1_309	GO:0034122
lcl|NT_167378.2_cds_XP_005476204.1_309	GO:0040019
lcl|NT_167378.2_cds_XP_005476204.1_309	GO:0045087
lcl|NT_167378.2_cds_XP_005476204.1_309	GO:0060339
lcl|NT_167378.2_cds_XP_005476204.1_309	GO:0071222
lcl|NT_167378.2_cds_XP_005476204.1_309	GO:0071347
lcl|NT_167378.2_cds_XP_005476204.1_309	GO:0071356
lcl|NT_167378.2_cds_XP_003438244.1_310	GO:0005654	ubiquitin-conjugating enzyme E2 R1-like
lcl|NT_167378.2_cds_XP_003438244.1_310	GO:0005737
lcl|NT_167378.2_cds_XP_003438244.1_310	GO:0005524
lcl|NT_167378.2_cds_XP_003438244.1_310	GO:0016874
lcl|NT_167378.2_cds_XP_003438244.1_310	GO:0031625
lcl|NT_167378.2_cds_XP_003438244.1_310	GO:0061630
lcl|NT_167378.2_cds_XP_003438244.1_310	GO:0061631
lcl|NT_167378.2_cds_XP_003438244.1_310	GO:0000082
lcl|NT_167378.2_cds_XP_003438244.1_310	GO:0006270
lcl|NT_167378.2_cds_XP_003438244.1_310	GO:0035458
lcl|NT_167378.2_cds_XP_003438244.1_310	GO:0043161
lcl|NT_167378.2_cds_XP_003438244.1_310	GO:0043525
lcl|NT_167378.2_cds_XP_003438244.1_310	GO:0043951
lcl|NT_167378.2_cds_XP_003438244.1_310	GO:0051301
lcl|NT_167378.2_cds_XP_003438244.1_310	GO:0070848
lcl|NT_167378.2_cds_XP_003438244.1_310	GO:0070936
lcl|NT_167378.2_cds_XP_003438244.1_310	GO:0090261
lcl|NT_167378.2_cds_XP_003438026.1_311	GO:0005654	NAD-dependent deacetylase sirtuin-6
lcl|NT_167378.2_cds_XP_003438026.1_311	GO:0005724
lcl|NT_167378.2_cds_XP_003438026.1_311	GO:0005730
lcl|NT_167378.2_cds_XP_003438026.1_311	GO:0003682
lcl|NT_167378.2_cds_XP_003438026.1_311	GO:0003714
lcl|NT_167378.2_cds_XP_003438026.1_311	GO:0003956
lcl|NT_167378.2_cds_XP_003438026.1_311	GO:0046969
lcl|NT_167378.2_cds_XP_003438026.1_311	GO:0070403
lcl|NT_167378.2_cds_XP_003438026.1_311	GO:0006284
lcl|NT_167378.2_cds_XP_003438026.1_311	GO:0006471
lcl|NT_167378.2_cds_XP_003438026.1_311	GO:0008285
lcl|NT_167378.2_cds_XP_003438026.1_311	GO:0010569
lcl|NT_167378.2_cds_XP_003438026.1_311	GO:0031648
lcl|NT_167378.2_cds_XP_003438026.1_311	GO:0042593
lcl|NT_167378.2_cds_XP_003438026.1_311	GO:0045820
lcl|NT_167378.2_cds_XP_003438026.1_311	GO:0045892
lcl|NT_167378.2_cds_XP_003438026.1_311	GO:0046325
lcl|NT_167378.2_cds_XP_003438026.1_311	GO:0048146
lcl|NT_167378.2_cds_XP_003438026.1_311	GO:0061647
lcl|NT_167378.2_cds_XP_003438026.1_311	GO:1990619
lcl|NT_167378.2_cds_XP_003438026.1_311	GO:2000648
lcl|NT_167378.2_cds_XP_003438026.1_311	EC:2.4.2.31
lcl|NT_167378.2_cds_XP_003438025.1_312	GO:0005887	relaxin-3 receptor 1-like
lcl|NT_167378.2_cds_XP_003438025.1_312	GO:0004945
lcl|NT_167378.2_cds_XP_003438025.1_312	GO:0007200
lcl|NT_167378.2_cds_XP_003438025.1_312	GO:0007218
lcl|NT_167378.2_cds_XP_003438025.1_312	GO:0038166
lcl|NT_167378.2_cds_XP_013125800.1_318	GO:0019992	unc-13 homolog A-like
lcl|NT_167378.2_cds_XP_013125800.1_318	GO:0046872
lcl|NT_167378.2_cds_XP_013125800.1_318	GO:0007268
lcl|NT_167378.2_cds_XP_013125800.1_318	GO:0035556
lcl|NT_167378.2_cds_XP_005476213.1_319	GO:0003723	RNA-binding MEX3B-like
lcl|NT_167378.2_cds_XP_005476213.1_319	GO:0008270
lcl|NT_167378.2_cds_XP_003438243.1_324	GO:0000790	methyl- -binding domain 3-like
lcl|NT_167378.2_cds_XP_003438243.1_324	GO:0000792
lcl|NT_167378.2_cds_XP_003438243.1_324	GO:0005730
lcl|NT_167378.2_cds_XP_003438243.1_324	GO:0005737
lcl|NT_167378.2_cds_XP_003438243.1_324	GO:0016581
lcl|NT_167378.2_cds_XP_003438243.1_324	GO:0000978
lcl|NT_167378.2_cds_XP_003438243.1_324	GO:0000980
lcl|NT_167378.2_cds_XP_003438243.1_324	GO:0008327
lcl|NT_167378.2_cds_XP_003438243.1_324	GO:0031492
lcl|NT_167378.2_cds_XP_003438243.1_324	GO:0000122
lcl|NT_167378.2_cds_XP_003438243.1_324	GO:0001701
lcl|NT_167378.2_cds_XP_003438243.1_324	GO:0006346
lcl|NT_167378.2_cds_XP_003438243.1_324	GO:0006351
lcl|NT_167378.2_cds_XP_003438243.1_324	GO:0007420
lcl|NT_167378.2_cds_XP_003438243.1_324	GO:0007507
lcl|NT_167378.2_cds_XP_003438243.1_324	GO:0007568
lcl|NT_167378.2_cds_XP_003438243.1_324	GO:0009888
lcl|NT_167378.2_cds_XP_003438243.1_324	GO:0016573
lcl|NT_167378.2_cds_XP_003438243.1_324	GO:0031667
lcl|NT_167378.2_cds_XP_003438243.1_324	GO:0032355
lcl|NT_167378.2_cds_XP_003438243.1_324	GO:0043044
lcl|NT_167378.2_cds_XP_003438243.1_324	GO:0044030
lcl|NT_167378.2_cds_XP_003438243.1_324	GO:0048568
lcl|NT_167378.2_cds_XP_003438242.1_325	GO:0008121	cytochrome b-c1 complex subunit 10-like
lcl|NT_167378.2_cds_XP_003438242.1_325	GO:0009055
lcl|NT_167378.2_cds_XP_003438242.1_325	GO:1902600
lcl|NT_167378.2_cds_XP_003438242.1_325	EC:1.10.2.2
lcl|NT_167378.2_cds_XP_013125182.1_326	GO:0043565	transcription factor E2-alpha-like isoform X1
lcl|NT_167378.2_cds_XP_013125182.1_326	GO:0046983
lcl|NT_167378.2_cds_XP_013125182.1_326	GO:0055002
lcl|NT_167378.2_cds_XP_003438241.1_331	GO:0005778	dual specificity mitogen-activated kinase kinase 2-like
lcl|NT_167378.2_cds_XP_003438241.1_331	GO:0005783
lcl|NT_167378.2_cds_XP_003438241.1_331	GO:0005874
lcl|NT_167378.2_cds_XP_003438241.1_331	GO:0005911
lcl|NT_167378.2_cds_XP_003438241.1_331	GO:0009898
lcl|NT_167378.2_cds_XP_003438241.1_331	GO:0048471
lcl|NT_167378.2_cds_XP_003438241.1_331	GO:0004674
lcl|NT_167378.2_cds_XP_003438241.1_331	GO:0004708
lcl|NT_167378.2_cds_XP_003438241.1_331	GO:0005524
lcl|NT_167378.2_cds_XP_003438241.1_331	GO:0030165
lcl|NT_167378.2_cds_XP_003438241.1_331	GO:0032947
lcl|NT_167378.2_cds_XP_003438241.1_331	GO:0043539
lcl|NT_167378.2_cds_XP_003438241.1_331	GO:0097110
lcl|NT_167378.2_cds_XP_003438241.1_331	GO:0000187
lcl|NT_167378.2_cds_XP_003438241.1_331	GO:0032872
lcl|NT_167378.2_cds_XP_003438241.1_331	GO:0036289
lcl|NT_167378.2_cds_XP_003438241.1_331	GO:0048679
lcl|NT_167378.2_cds_XP_003438241.1_331	GO:0050772
lcl|NT_167378.2_cds_XP_003438241.1_331	GO:0060440
lcl|NT_167378.2_cds_XP_003438241.1_331	GO:0060502
lcl|NT_167378.2_cds_XP_003438241.1_331	GO:0070371
lcl|NT_167378.2_cds_XP_003438241.1_331	GO:2000147
lcl|NT_167378.2_cds_XP_003438241.1_331	EC:2.7.11
lcl|NT_167378.2_cds_XP_003438016.1_339	GO:0005654	splicing factor 3A subunit 2
lcl|NT_167378.2_cds_XP_003438016.1_339	GO:0005686
lcl|NT_167378.2_cds_XP_003438016.1_339	GO:0071004
lcl|NT_167378.2_cds_XP_003438016.1_339	GO:0071013
lcl|NT_167378.2_cds_XP_003438016.1_339	GO:0005515
lcl|NT_167378.2_cds_XP_003438016.1_339	GO:0008270
lcl|NT_167378.2_cds_XP_003438016.1_339	GO:0044822
lcl|NT_167378.2_cds_XP_003438016.1_339	GO:0000389
lcl|NT_167378.2_cds_XP_005476223.1_343	GO:0005654	fizzy-related homolog
lcl|NT_167378.2_cds_XP_005476223.1_343	GO:0005680
lcl|NT_167378.2_cds_XP_005476223.1_343	GO:0031965
lcl|NT_167378.2_cds_XP_005476223.1_343	GO:0008284
lcl|NT_167378.2_cds_XP_005476223.1_343	GO:0031145
lcl|NT_167378.2_cds_XP_005476223.1_343	GO:0031572
lcl|NT_167378.2_cds_XP_005476223.1_343	GO:0040020
lcl|NT_167378.2_cds_XP_005476223.1_343	GO:0045732
lcl|NT_167378.2_cds_XP_005476223.1_343	GO:0051301
lcl|NT_167378.2_cds_XP_005476223.1_343	GO:0051488
lcl|NT_167378.2_cds_XP_005476223.1_343	GO:0070306
lcl|NT_167378.2_cds_XP_005476223.1_343	GO:0090344
lcl|NT_167378.2_cds_XP_003438237.1_347	GO:0005730	spindlin-Z-like
lcl|NT_167378.2_cds_XP_003438237.1_347	GO:0035064
lcl|NT_167378.2_cds_XP_003438237.1_347	GO:0007276
lcl|NT_167378.2_cds_XP_003438237.1_347	GO:0030177
lcl|NT_167378.2_cds_XP_005476229.1_353	GO:0003723	SURP and G-patch domain-containing 1
lcl|NT_167378.2_cds_XP_005476229.1_353	GO:0006396
lcl|NT_167378.2_cds_XP_003438235.1_354	GO:0005634	serine threonine- kinase STK11
lcl|NT_167378.2_cds_XP_003438235.1_354	GO:0005739
lcl|NT_167378.2_cds_XP_003438235.1_354	GO:0005829
lcl|NT_167378.2_cds_XP_003438235.1_354	GO:0016020
lcl|NT_167378.2_cds_XP_003438235.1_354	GO:0036398
lcl|NT_167378.2_cds_XP_003438235.1_354	GO:0070062
lcl|NT_167378.2_cds_XP_003438235.1_354	GO:0000287
lcl|NT_167378.2_cds_XP_003438235.1_354	GO:0002039
lcl|NT_167378.2_cds_XP_003438235.1_354	GO:0004674
lcl|NT_167378.2_cds_XP_003438235.1_354	GO:0005524
lcl|NT_167378.2_cds_XP_003438235.1_354	GO:0030275
lcl|NT_167378.2_cds_XP_003438235.1_354	GO:0030295
lcl|NT_167378.2_cds_XP_003438235.1_354	GO:0001894
lcl|NT_167378.2_cds_XP_003438235.1_354	GO:0001944
lcl|NT_167378.2_cds_XP_003438235.1_354	GO:0006974
lcl|NT_167378.2_cds_XP_003438235.1_354	GO:0007050
lcl|NT_167378.2_cds_XP_003438235.1_354	GO:0007286
lcl|NT_167378.2_cds_XP_003438235.1_354	GO:0007409
lcl|NT_167378.2_cds_XP_003438235.1_354	GO:0010212
lcl|NT_167378.2_cds_XP_003438235.1_354	GO:0030010
lcl|NT_167378.2_cds_XP_003438235.1_354	GO:0030111
lcl|NT_167378.2_cds_XP_003438235.1_354	GO:0030308
lcl|NT_167378.2_cds_XP_003438235.1_354	GO:0030511
lcl|NT_167378.2_cds_XP_003438235.1_354	GO:0032147
lcl|NT_167378.2_cds_XP_003438235.1_354	GO:0036399
lcl|NT_167378.2_cds_XP_003438235.1_354	GO:0042593
lcl|NT_167378.2_cds_XP_003438235.1_354	GO:0043276
lcl|NT_167378.2_cds_XP_003438235.1_354	GO:0045059
lcl|NT_167378.2_cds_XP_003438235.1_354	GO:0046777
lcl|NT_167378.2_cds_XP_003438235.1_354	GO:0048814
lcl|NT_167378.2_cds_XP_003438235.1_354	GO:0050731
lcl|NT_167378.2_cds_XP_003438235.1_354	GO:0050772
lcl|NT_167378.2_cds_XP_003438235.1_354	GO:0050852
lcl|NT_167378.2_cds_XP_003438235.1_354	GO:0051645
lcl|NT_167378.2_cds_XP_003438235.1_354	GO:0051896
lcl|NT_167378.2_cds_XP_003438235.1_354	GO:0060070
lcl|NT_167378.2_cds_XP_003438235.1_354	GO:0060575
lcl|NT_167378.2_cds_XP_003438235.1_354	GO:0060770
lcl|NT_167378.2_cds_XP_003438235.1_354	GO:0071493
lcl|NT_167378.2_cds_XP_003438235.1_354	GO:0072332
lcl|NT_167378.2_cds_XP_003438235.1_354	GO:0097009
lcl|NT_167378.2_cds_XP_003438235.1_354	GO:0097484
lcl|NT_167378.2_cds_XP_003438235.1_354	GO:1900182
lcl|NT_167378.2_cds_XP_003438235.1_354	EC:2.7.11
lcl|NT_167378.2_cds_XP_005476235.1_360	GO:0000166	cold-inducible RNA-binding isoform X2
lcl|NT_167378.2_cds_XP_005476235.1_360	GO:0003676
lcl|NT_167378.2_cds_XP_003438233.1_363	GO:0016581	NADH dehydrogenase [ubiquinone] 1 alpha subcomplex subunit 13
lcl|NT_167378.2_cds_XP_003438233.1_363	GO:0000977
lcl|NT_167378.2_cds_XP_003438233.1_363	GO:0008137
lcl|NT_167378.2_cds_XP_003438233.1_363	GO:0000122
lcl|NT_167378.2_cds_XP_003438233.1_363	GO:0006306
lcl|NT_167378.2_cds_XP_003438233.1_363	GO:0055114
lcl|NT_167378.2_cds_XP_003438233.1_363	EC:1.6.5.3
lcl|NT_167378.2_cds_XP_013126031.1_364	GO:0003700	transcriptional repressor p66 alpha-like isoform X1
lcl|NT_167378.2_cds_XP_013126031.1_364	GO:0008270
lcl|NT_167378.2_cds_XP_013126031.1_364	GO:0043565
lcl|NT_167378.2_cds_XP_013126031.1_364	GO:0006355
lcl|NT_167378.2_cds_XP_005476238.1_369	GO:0000785	MAU2 chromatid cohesion factor homolog isoform X2
lcl|NT_167378.2_cds_XP_005476238.1_369	GO:0005654
lcl|NT_167378.2_cds_XP_005476238.1_369	GO:0032116
lcl|NT_167378.2_cds_XP_005476238.1_369	GO:0047485
lcl|NT_167378.2_cds_XP_005476238.1_369	GO:0034088
lcl|NT_167378.2_cds_XP_005476238.1_369	GO:0051301
lcl|NT_167378.2_cds_XP_003438012.1_373	GO:0005634	mitochondrial coenzyme A transporter SLC25A42
lcl|NT_167378.2_cds_XP_003438012.1_373	GO:0005743
lcl|NT_167378.2_cds_XP_003438012.1_373	GO:0016021
lcl|NT_167378.2_cds_XP_003438012.1_373	GO:0005347
lcl|NT_167378.2_cds_XP_003438012.1_373	GO:0015217
lcl|NT_167378.2_cds_XP_003438012.1_373	GO:0015228
lcl|NT_167378.2_cds_XP_003438012.1_373	GO:0043262
lcl|NT_167378.2_cds_XP_003438012.1_373	GO:0080122
lcl|NT_167378.2_cds_XP_003438012.1_373	GO:0008152
lcl|NT_167378.2_cds_XP_003438012.1_373	GO:0015866
lcl|NT_167378.2_cds_XP_003438012.1_373	GO:0015867
lcl|NT_167378.2_cds_XP_003438012.1_373	GO:0035349
lcl|NT_167378.2_cds_XP_003438012.1_373	GO:0080121
lcl|NT_167378.2_cds_XP_003438010.1_375	GO:0005578	neurocan core -like
lcl|NT_167378.2_cds_XP_003438010.1_375	GO:0005509
lcl|NT_167378.2_cds_XP_003438010.1_375	GO:0005540
lcl|NT_167378.2_cds_XP_003438010.1_375	GO:0001501
lcl|NT_167378.2_cds_XP_003438010.1_375	GO:0007155
lcl|NT_167378.2_cds_XP_003438010.1_375	GO:0007417
lcl|NT_167378.2_cds_XP_003438231.1_379	GO:0019135	small integral membrane 24 isoform X1
lcl|NT_167378.2_cds_XP_003438231.1_379	GO:0008612
lcl|NT_167378.2_cds_XP_003438231.1_379	GO:0055114
lcl|NT_167378.2_cds_XP_003438231.1_379	EC:1.14.99.29
lcl|NT_167378.2_cds_XP_003438230.1_388	GO:0031588	5 -AMP-activated kinase subunit beta-2-like
lcl|NT_167378.2_cds_XP_003438230.1_388	GO:0004679
lcl|NT_167378.2_cds_XP_003438230.1_388	GO:0042802
lcl|NT_167378.2_cds_XP_003438230.1_388	GO:0006468
lcl|NT_167378.2_cds_XP_003438230.1_388	GO:0007165
lcl|NT_167378.2_cds_XP_003438230.1_388	GO:0045859
lcl|NT_167378.2_cds_XP_003438230.1_388	EC:2.7.11
lcl|NT_167378.2_cds_XP_003438229.1_393	GO:0005743	calcium-binding mitochondrial carrier S -1-like
lcl|NT_167378.2_cds_XP_003438229.1_393	GO:0016021
lcl|NT_167378.2_cds_XP_003438229.1_393	GO:0005347
lcl|NT_167378.2_cds_XP_003438229.1_393	GO:0005509
lcl|NT_167378.2_cds_XP_003438229.1_393	GO:0006839
lcl|NT_167378.2_cds_XP_003438229.1_393	GO:0010941
lcl|NT_167378.2_cds_XP_003438229.1_393	GO:0015867
lcl|NT_167378.2_cds_XP_003438229.1_393	GO:0034599
lcl|NT_167378.2_cds_XP_003438229.1_393	GO:0071277
lcl|NT_167378.2_cds_XP_003438229.1_393	GO:1901679
lcl|NT_167378.2_cds_XP_003438007.1_396	GO:0071011	pre-mRNA-splicing factor 38B
lcl|NT_167378.2_cds_XP_003438007.1_396	GO:0044822
lcl|NT_167378.2_cds_XP_003438007.1_396	GO:0006397
lcl|NT_167378.2_cds_XP_003438007.1_396	GO:0008380
lcl|NT_167378.2_cds_XP_013124250.1_401	GO:0016020	B-cadherin-like
lcl|NT_167378.2_cds_XP_013124250.1_401	GO:0007155
lcl|NT_167378.2_cds_XP_013124252.1_402	GO:0016020	nuclease HARBI1
lcl|NT_167378.2_cds_XP_013124252.1_402	GO:0004888
lcl|NT_167378.2_cds_XP_013124252.1_402	GO:0007165
lcl|NT_167378.2_cds_XP_013124252.1_402	GO:0007608
lcl|NT_167378.2_cds_XP_005476255.1_408	GO:0005092	G- -signaling modulator 2 isoform X1
lcl|NT_167378.2_cds_XP_005476255.1_408	GO:0008277
lcl|NT_167378.2_cds_XP_005476255.1_408	GO:0050790
lcl|NT_167378.2_cds_XP_005476264.1_415	GO:0008017	calmodulin-regulated spectrin-associated 2-like isoform X2
lcl|NT_167378.2_cds_XP_005476265.1_417	GO:0005794	TIR domain-containing adapter molecule 1-like
lcl|NT_167378.2_cds_XP_005476265.1_417	GO:0005515
lcl|NT_167378.2_cds_XP_005476265.1_417	GO:0007165
lcl|NT_167378.2_cds_XP_005476265.1_417	GO:0043123
lcl|NT_167378.2_cds_XP_005476265.1_417	GO:0045359
lcl|NT_167378.2_cds_XP_005476267.1_419	GO:0005576	C-C motif chemokine 20-like
lcl|NT_167378.2_cds_XP_005476267.1_419	GO:0005125
lcl|NT_167378.2_cds_XP_005476267.1_419	GO:0048020
lcl|NT_167378.2_cds_XP_005476267.1_419	GO:0006952
lcl|NT_167378.2_cds_XP_005476267.1_419	GO:0006955
lcl|NT_167378.2_cds_XP_005476267.1_419	GO:0007165
lcl|NT_167378.2_cds_XP_005476267.1_419	GO:0009893
lcl|NT_167378.2_cds_XP_005476267.1_419	GO:0030595
lcl|NT_167378.2_cds_XP_005476267.1_419	GO:0071345
lcl|NT_167378.2_cds_XP_005476267.1_419	GO:0097529
lcl|NT_167378.2_cds_XP_013124266.1_421	GO:0005576	C-C motif chemokine 20-like
lcl|NT_167378.2_cds_XP_013124266.1_421	GO:0005125
lcl|NT_167378.2_cds_XP_013124266.1_421	GO:0048020
lcl|NT_167378.2_cds_XP_013124266.1_421	GO:0006952
lcl|NT_167378.2_cds_XP_013124266.1_421	GO:0006955
lcl|NT_167378.2_cds_XP_013124266.1_421	GO:0007165
lcl|NT_167378.2_cds_XP_013124266.1_421	GO:0009893
lcl|NT_167378.2_cds_XP_013124266.1_421	GO:0030595
lcl|NT_167378.2_cds_XP_013124266.1_421	GO:0071345
lcl|NT_167378.2_cds_XP_013124266.1_421	GO:0097529
lcl|NT_167378.2_cds_XP_003437997.2_422	GO:0005576	C-C motif chemokine 20-like
lcl|NT_167378.2_cds_XP_003437997.2_422	GO:0005125
lcl|NT_167378.2_cds_XP_003437997.2_422	GO:0048020
lcl|NT_167378.2_cds_XP_003437997.2_422	GO:0006952
lcl|NT_167378.2_cds_XP_003437997.2_422	GO:0006955
lcl|NT_167378.2_cds_XP_003437997.2_422	GO:0007165
lcl|NT_167378.2_cds_XP_003437997.2_422	GO:0009893
lcl|NT_167378.2_cds_XP_003437997.2_422	GO:0030595
lcl|NT_167378.2_cds_XP_003437997.2_422	GO:0071345
lcl|NT_167378.2_cds_XP_003437997.2_422	GO:0097529
lcl|NT_167378.2_cds_XP_003438225.1_423	GO:0005125	C-C motif chemokine 20-like
lcl|NT_167378.2_cds_XP_003438225.1_423	GO:0042379
lcl|NT_167378.2_cds_XP_003438225.1_423	GO:0001938
lcl|NT_167378.2_cds_XP_003438225.1_423	GO:0006952
lcl|NT_167378.2_cds_XP_003438225.1_423	GO:0006955
lcl|NT_167378.2_cds_XP_003438225.1_423	GO:0007165
lcl|NT_167378.2_cds_XP_003438225.1_423	GO:0030335
lcl|NT_167378.2_cds_XP_003438225.1_423	GO:0030595
lcl|NT_167378.2_cds_XP_003438225.1_423	GO:0030838
lcl|NT_167378.2_cds_XP_003438225.1_423	GO:0043547
lcl|NT_167378.2_cds_XP_003438225.1_423	GO:0071345
lcl|NT_167378.2_cds_XP_003438225.1_423	GO:0097529
lcl|NT_167378.2_cds_XP_003437996.1_424	GO:0005737	calpain-10
lcl|NT_167378.2_cds_XP_003437996.1_424	GO:0004198
lcl|NT_167378.2_cds_XP_003437996.1_424	GO:0006508
lcl|NT_167378.2_cds_XP_003437996.1_424	GO:0032869
lcl|NT_167378.2_cds_XP_003438223.1_426	GO:0005737	eukaryotic translation initiation factor 4E type 2 isoform X1
lcl|NT_167378.2_cds_XP_003438223.1_426	GO:0005845
lcl|NT_167378.2_cds_XP_003438223.1_426	GO:0003743
lcl|NT_167378.2_cds_XP_003438223.1_426	GO:0031625
lcl|NT_167378.2_cds_XP_003438223.1_426	GO:0044822
lcl|NT_167378.2_cds_XP_003438223.1_426	GO:0001701
lcl|NT_167378.2_cds_XP_003438223.1_426	GO:0006413
lcl|NT_167378.2_cds_XP_003438223.1_426	GO:0017148
lcl|NT_167378.2_cds_XP_005476273.2_431	GO:0005892	acetylcholine receptor subunit gamma
lcl|NT_167378.2_cds_XP_005476273.2_431	GO:0030054
lcl|NT_167378.2_cds_XP_005476273.2_431	GO:0043005
lcl|NT_167378.2_cds_XP_005476273.2_431	GO:0045211
lcl|NT_167378.2_cds_XP_005476273.2_431	GO:0004889
lcl|NT_167378.2_cds_XP_005476273.2_431	GO:0015464
lcl|NT_167378.2_cds_XP_005476273.2_431	GO:0042166
lcl|NT_167378.2_cds_XP_005476273.2_431	GO:0007165
lcl|NT_167378.2_cds_XP_005476273.2_431	GO:0007271
lcl|NT_167378.2_cds_XP_005476273.2_431	GO:0007274
lcl|NT_167378.2_cds_XP_005476273.2_431	GO:0035094
lcl|NT_167378.2_cds_XP_005476273.2_431	GO:0042391
lcl|NT_167378.2_cds_XP_005476273.2_431	GO:0050877
lcl|NT_167378.2_cds_XP_005476273.2_431	GO:0098655
lcl|NT_167378.2_cds_XP_005476274.1_432	GO:0004252	serine protease 56
lcl|NT_167378.2_cds_XP_005476274.1_432	GO:0006508
lcl|NT_167378.2_cds_XP_005476274.1_432	EC:3.4.21
lcl|NT_167378.2_cds_XP_003437991.1_439	GO:0005777	mitochondrial ubiquitin ligase activator of nfkb 1-A-like
lcl|NT_167378.2_cds_XP_003437991.1_439	GO:0031307
lcl|NT_167378.2_cds_XP_003437991.1_439	GO:0004842
lcl|NT_167378.2_cds_XP_003437991.1_439	GO:0004871
lcl|NT_167378.2_cds_XP_003437991.1_439	GO:0008270
lcl|NT_167378.2_cds_XP_003437991.1_439	GO:0042802
lcl|NT_167378.2_cds_XP_003437991.1_439	GO:0070735
lcl|NT_167378.2_cds_XP_003437991.1_439	GO:0070739
lcl|NT_167378.2_cds_XP_003437991.1_439	GO:0000266
lcl|NT_167378.2_cds_XP_003437991.1_439	GO:0006919
lcl|NT_167378.2_cds_XP_003437991.1_439	GO:0007165
lcl|NT_167378.2_cds_XP_003437991.1_439	GO:0016567
lcl|NT_167378.2_cds_XP_003437991.1_439	GO:0030308
lcl|NT_167378.2_cds_XP_003437991.1_439	GO:0043123
lcl|NT_167378.2_cds_XP_003437991.1_439	GO:0051646
lcl|NT_167378.2_cds_XP_003437991.1_439	EC:6.3.2
lcl|NT_167378.2_cds_XP_003438222.1_441	GO:0005634	calcium calmodulin-dependent kinase II inhibitor 2
lcl|NT_167378.2_cds_XP_003438222.1_441	GO:0005813
lcl|NT_167378.2_cds_XP_003438222.1_441	GO:0005829
lcl|NT_167378.2_cds_XP_003438222.1_441	GO:0008427
lcl|NT_167378.2_cds_XP_003438222.1_441	GO:0016301
lcl|NT_167378.2_cds_XP_003438222.1_441	GO:0019901
lcl|NT_167378.2_cds_XP_003438222.1_441	GO:0016310
lcl|NT_167378.2_cds_XP_003438222.1_441	GO:1904030
lcl|NT_167378.2_cds_XP_003437990.1_442	GO:0030659	endothelin-converting enzyme 2
lcl|NT_167378.2_cds_XP_003437990.1_442	GO:0004222
lcl|NT_167378.2_cds_XP_003437990.1_442	GO:0005515
lcl|NT_167378.2_cds_XP_003437990.1_442	GO:0008168
lcl|NT_167378.2_cds_XP_003437990.1_442	GO:0007267
lcl|NT_167378.2_cds_XP_003437990.1_442	GO:0007507
lcl|NT_167378.2_cds_XP_003437990.1_442	GO:0016486
lcl|NT_167378.2_cds_XP_003437990.1_442	GO:0032259
lcl|NT_167378.2_cds_XP_003437990.1_442	EC:3.4.24
lcl|NT_167378.2_cds_XP_005476280.1_444	GO:0005874	MAP6 domain-containing 1
lcl|NT_167378.2_cds_XP_005476280.1_444	GO:0005516
lcl|NT_167378.2_cds_XP_005476280.1_444	GO:0008017
lcl|NT_167378.2_cds_XP_005476280.1_444	GO:0000226
lcl|NT_167378.2_cds_XP_005476281.1_445	GO:0043229	YEATS domain-containing 2 isoform X1
lcl|NT_167378.2_cds_XP_005476281.1_445	GO:0006355
lcl|NT_167378.2_cds_XP_003437988.1_446	GO:2000312	kelch 24
lcl|NT_167378.2_cds_XP_005476283.1_447	GO:0005739	probable G- coupled receptor 148
lcl|NT_167378.2_cds_XP_005476283.1_447	GO:0016021
lcl|NT_167378.2_cds_XP_005476283.1_447	GO:0003690
lcl|NT_167378.2_cds_XP_005476283.1_447	GO:0004930
lcl|NT_167378.2_cds_XP_005476283.1_447	GO:0006355
lcl|NT_167378.2_cds_XP_005476283.1_447	GO:0007186
lcl|NT_167378.2_cds_XP_003438221.1_448	GO:0005762	transcription termination factor 4, mitochondrial-like
lcl|NT_167378.2_cds_XP_003438221.1_448	GO:0016021
lcl|NT_167378.2_cds_XP_003438221.1_448	GO:0003690
lcl|NT_167378.2_cds_XP_003438221.1_448	GO:0004930
lcl|NT_167378.2_cds_XP_003438221.1_448	GO:0005515
lcl|NT_167378.2_cds_XP_003438221.1_448	GO:0019843
lcl|NT_167378.2_cds_XP_003438221.1_448	GO:0006355
lcl|NT_167378.2_cds_XP_003438221.1_448	GO:0007186
lcl|NT_167378.2_cds_XP_003438221.1_448	GO:0071840
lcl|NT_167378.2_cds_XP_005476284.1_449	GO:0000166	PAS domain-containing serine threonine- kinase
lcl|NT_167378.2_cds_XP_005476286.1_451	GO:0005737	voltage-gated potassium channel subunit beta-1-like
lcl|NT_167378.2_cds_XP_005476286.1_451	GO:0016021
lcl|NT_167378.2_cds_XP_005476286.1_451	GO:0005249
lcl|NT_167378.2_cds_XP_005476286.1_451	GO:0071805
lcl|NT_167378.2_cds_XP_005476288.1_457	GO:0005829	ras-related Rap-2b-like
lcl|NT_167378.2_cds_XP_005476288.1_457	GO:0005886
lcl|NT_167378.2_cds_XP_005476288.1_457	GO:0005923
lcl|NT_167378.2_cds_XP_005476288.1_457	GO:0044291
lcl|NT_167378.2_cds_XP_005476288.1_457	GO:0045121
lcl|NT_167378.2_cds_XP_005476288.1_457	GO:0055038
lcl|NT_167378.2_cds_XP_005476288.1_457	GO:0070062
lcl|NT_167378.2_cds_XP_005476288.1_457	GO:0005525
lcl|NT_167378.2_cds_XP_005476288.1_457	GO:0019003
lcl|NT_167378.2_cds_XP_005476288.1_457	GO:0019904
lcl|NT_167378.2_cds_XP_005476288.1_457	GO:0030336
lcl|NT_167378.2_cds_XP_005476288.1_457	GO:0031954
lcl|NT_167378.2_cds_XP_005476288.1_457	GO:0032486
lcl|NT_167378.2_cds_XP_005476288.1_457	GO:0061097
lcl|NT_167378.2_cds_XP_005476288.1_457	GO:0070527
lcl|NT_167378.2_cds_XP_003438209.1_480	GO:0000139	cullin-3-like isoform X2
lcl|NT_167378.2_cds_XP_003438209.1_480	GO:0005654
lcl|NT_167378.2_cds_XP_003438209.1_480	GO:0005827
lcl|NT_167378.2_cds_XP_003438209.1_480	GO:0005829
lcl|NT_167378.2_cds_XP_003438209.1_480	GO:0031463
lcl|NT_167378.2_cds_XP_003438209.1_480	GO:0070062
lcl|NT_167378.2_cds_XP_003438209.1_480	GO:0030332
lcl|NT_167378.2_cds_XP_003438209.1_480	GO:0031208
lcl|NT_167378.2_cds_XP_003438209.1_480	GO:0031625
lcl|NT_167378.2_cds_XP_003438209.1_480	GO:0042803
lcl|NT_167378.2_cds_XP_003438209.1_480	GO:0046982
lcl|NT_167378.2_cds_XP_003438209.1_480	GO:0061630
lcl|NT_167378.2_cds_XP_003438209.1_480	GO:0000082
lcl|NT_167378.2_cds_XP_003438209.1_480	GO:0000122
lcl|NT_167378.2_cds_XP_003438209.1_480	GO:0000165
lcl|NT_167378.2_cds_XP_003438209.1_480	GO:0000186
lcl|NT_167378.2_cds_XP_003438209.1_480	GO:0000209
lcl|NT_167378.2_cds_XP_003438209.1_480	GO:0001831
lcl|NT_167378.2_cds_XP_003438209.1_480	GO:0006513
lcl|NT_167378.2_cds_XP_003438209.1_480	GO:0007050
lcl|NT_167378.2_cds_XP_003438209.1_480	GO:0007080
lcl|NT_167378.2_cds_XP_003438209.1_480	GO:0007173
lcl|NT_167378.2_cds_XP_003438209.1_480	GO:0007229
lcl|NT_167378.2_cds_XP_003438209.1_480	GO:0007265
lcl|NT_167378.2_cds_XP_003438209.1_480	GO:0007369
lcl|NT_167378.2_cds_XP_003438209.1_480	GO:0007411
lcl|NT_167378.2_cds_XP_003438209.1_480	GO:0008054
lcl|NT_167378.2_cds_XP_003438209.1_480	GO:0008284
lcl|NT_167378.2_cds_XP_003438209.1_480	GO:0008286
lcl|NT_167378.2_cds_XP_003438209.1_480	GO:0008543
lcl|NT_167378.2_cds_XP_003438209.1_480	GO:0016055
lcl|NT_167378.2_cds_XP_003438209.1_480	GO:0016477
lcl|NT_167378.2_cds_XP_003438209.1_480	GO:0017145
lcl|NT_167378.2_cds_XP_003438209.1_480	GO:0032467
lcl|NT_167378.2_cds_XP_003438209.1_480	GO:0035024
lcl|NT_167378.2_cds_XP_003438209.1_480	GO:0038095
lcl|NT_167378.2_cds_XP_003438209.1_480	GO:0040016
lcl|NT_167378.2_cds_XP_003438209.1_480	GO:0042787
lcl|NT_167378.2_cds_XP_003438209.1_480	GO:0043149
lcl|NT_167378.2_cds_XP_003438209.1_480	GO:0044346
lcl|NT_167378.2_cds_XP_003438209.1_480	GO:0045087
lcl|NT_167378.2_cds_XP_003438209.1_480	GO:0045842
lcl|NT_167378.2_cds_XP_003438209.1_480	GO:0048010
lcl|NT_167378.2_cds_XP_003438209.1_480	GO:0048011
lcl|NT_167378.2_cds_XP_003438209.1_480	GO:0048208
lcl|NT_167378.2_cds_XP_003438209.1_480	GO:0072576
lcl|NT_167378.2_cds_XP_003438209.1_480	GO:0090090
lcl|NT_167378.2_cds_XP_003438209.1_480	GO:0097193
lcl|NT_167378.2_cds_XP_005476304.1_483	GO:0016491	dehydrogenase reductase SDR family member 12-like
lcl|NT_167378.2_cds_XP_005476304.1_483	GO:0055114
lcl|NT_167378.2_cds_XP_005476303.1_484	GO:0030117	AP-1 complex subunit sigma-3-like isoform X2
lcl|NT_167378.2_cds_XP_005476303.1_484	GO:0008565
lcl|NT_167378.2_cds_XP_005476303.1_484	GO:0006886
lcl|NT_167378.2_cds_XP_005476303.1_484	GO:0016192
lcl|NT_167378.2_cds_XP_003437984.1_486	GO:0030141	secretogranin-2-like
lcl|NT_167378.2_cds_XP_003437984.1_486	GO:0050789
lcl|NT_167378.2_cds_XP_005476305.1_487	GO:0003824	long-chain-fatty-acid-- ligase 3-like
lcl|NT_167378.2_cds_XP_005476305.1_487	GO:0008152
lcl|NT_167378.2_cds_XP_005476306.1_489	GO:0005634	paired box Pax-3-like
lcl|NT_167378.2_cds_XP_005476306.1_489	GO:0043565
lcl|NT_167378.2_cds_XP_005476306.1_489	GO:0001755
lcl|NT_167378.2_cds_XP_005476306.1_489	GO:0006351
lcl|NT_167378.2_cds_XP_005476306.1_489	GO:0006355
lcl|NT_167378.2_cds_XP_005476306.1_489	GO:0048484
lcl|NT_167378.2_cds_XP_005476306.1_489	GO:0050936
lcl|NT_167378.2_cds_XP_005476317.1_498	GO:0005887	ephrin type-B receptor 1 isoform X2
lcl|NT_167378.2_cds_XP_005476317.1_498	GO:0030424
lcl|NT_167378.2_cds_XP_005476317.1_498	GO:0031901
lcl|NT_167378.2_cds_XP_005476317.1_498	GO:0032433
lcl|NT_167378.2_cds_XP_005476317.1_498	GO:0045121
lcl|NT_167378.2_cds_XP_005476317.1_498	GO:0070062
lcl|NT_167378.2_cds_XP_005476317.1_498	GO:0005005
lcl|NT_167378.2_cds_XP_005476317.1_498	GO:0005524
lcl|NT_167378.2_cds_XP_005476317.1_498	GO:0008046
lcl|NT_167378.2_cds_XP_005476317.1_498	GO:0032403
lcl|NT_167378.2_cds_XP_005476317.1_498	GO:0001525
lcl|NT_167378.2_cds_XP_005476317.1_498	GO:0018108
lcl|NT_167378.2_cds_XP_005476317.1_498	GO:0021631
lcl|NT_167378.2_cds_XP_005476317.1_498	GO:0021952
lcl|NT_167378.2_cds_XP_005476317.1_498	GO:0030010
lcl|NT_167378.2_cds_XP_005476317.1_498	GO:0031290
lcl|NT_167378.2_cds_XP_005476317.1_498	GO:0031589
lcl|NT_167378.2_cds_XP_005476317.1_498	GO:0046328
lcl|NT_167378.2_cds_XP_005476317.1_498	GO:0046777
lcl|NT_167378.2_cds_XP_005476317.1_498	GO:0048013
lcl|NT_167378.2_cds_XP_005476317.1_498	GO:0048593
lcl|NT_167378.2_cds_XP_005476317.1_498	GO:0050965
lcl|NT_167378.2_cds_XP_005476317.1_498	GO:0051965
lcl|NT_167378.2_cds_XP_005476317.1_498	GO:0060326
lcl|NT_167378.2_cds_XP_005476317.1_498	GO:0060997
lcl|NT_167378.2_cds_XP_005476317.1_498	GO:0061351
lcl|NT_167378.2_cds_XP_005476317.1_498	GO:0070372
lcl|NT_167378.2_cds_XP_005476317.1_498	GO:1901214
lcl|NT_167378.2_cds_XP_003437980.2_500	GO:0005578	glypican-1-like
lcl|NT_167378.2_cds_XP_003437980.2_500	GO:0005615
lcl|NT_167378.2_cds_XP_003437980.2_500	GO:0005886
lcl|NT_167378.2_cds_XP_003437980.2_500	GO:0031225
lcl|NT_167378.2_cds_XP_003437980.2_500	GO:0043227
lcl|NT_167378.2_cds_XP_003437980.2_500	GO:0017134
lcl|NT_167378.2_cds_XP_003437980.2_500	GO:0043395
lcl|NT_167378.2_cds_XP_003437980.2_500	GO:0006949
lcl|NT_167378.2_cds_XP_003437980.2_500	GO:0010628
lcl|NT_167378.2_cds_XP_003437980.2_500	GO:0010629
lcl|NT_167378.2_cds_XP_003437980.2_500	GO:1902725
lcl|NT_167378.2_cds_XP_003437980.2_500	GO:1902726
lcl|NT_167378.2_cds_XP_003437980.2_500	GO:1902727
lcl|NT_167378.2_cds_XP_003437980.2_500	GO:1902728
lcl|NT_167378.2_cds_XP_005476323.1_507	GO:0005587	collagen alpha-5 chain-like
lcl|NT_167378.2_cds_XP_005476323.1_507	GO:0005788
lcl|NT_167378.2_cds_XP_005476323.1_507	GO:0005178
lcl|NT_167378.2_cds_XP_005476323.1_507	GO:0005201
lcl|NT_167378.2_cds_XP_005476323.1_507	GO:0008191
lcl|NT_167378.2_cds_XP_005476323.1_507	GO:0006919
lcl|NT_167378.2_cds_XP_005476323.1_507	GO:0007166
lcl|NT_167378.2_cds_XP_005476323.1_507	GO:0007411
lcl|NT_167378.2_cds_XP_005476323.1_507	GO:0007605
lcl|NT_167378.2_cds_XP_005476323.1_507	GO:0008015
lcl|NT_167378.2_cds_XP_005476323.1_507	GO:0008283
lcl|NT_167378.2_cds_XP_005476323.1_507	GO:0008285
lcl|NT_167378.2_cds_XP_005476323.1_507	GO:0010951
lcl|NT_167378.2_cds_XP_005476323.1_507	GO:0016525
lcl|NT_167378.2_cds_XP_005476323.1_507	GO:0022617
lcl|NT_167378.2_cds_XP_005476323.1_507	GO:0030574
lcl|NT_167378.2_cds_XP_005476323.1_507	GO:0032836
lcl|NT_167378.2_cds_XP_005476323.1_507	GO:0072577
lcl|NT_167378.2_cds_XP_005476326.1_508	GO:0008083	fibroblast growth factor 12 isoform X2
lcl|NT_167378.2_cds_XP_005476326.1_508	GO:0008543
lcl|NT_167378.2_cds_XP_003437976.1_513	GO:0005743	presenilins-associated rhomboid , mitochondrial
lcl|NT_167378.2_cds_XP_003437976.1_513	GO:0016021
lcl|NT_167378.2_cds_XP_003437976.1_513	GO:0004252
lcl|NT_167378.2_cds_XP_003437976.1_513	GO:0016485
lcl|NT_167378.2_cds_XP_003437976.1_513	EC:3.4.21
lcl|NT_167378.2_cds_XP_003438206.1_515	GO:0005783	exostosin-like 2
lcl|NT_167378.2_cds_XP_003438206.1_515	GO:0016021
lcl|NT_167378.2_cds_XP_003438206.1_515	GO:0070062
lcl|NT_167378.2_cds_XP_003438206.1_515	GO:0001888
lcl|NT_167378.2_cds_XP_003438206.1_515	GO:0035248
lcl|NT_167378.2_cds_XP_003438206.1_515	GO:0006024
lcl|NT_167378.2_cds_XP_003438206.1_515	GO:0006044
lcl|NT_167378.2_cds_XP_003438206.1_515	GO:0015012
lcl|NT_167378.2_cds_XP_003438206.1_515	GO:0019276
lcl|NT_167378.2_cds_XP_003438206.1_515	EC:2.4.1.223
lcl|NT_167378.2_cds_XP_003438205.1_517	GO:0016491	uncharacterized oxidoreductase -like
lcl|NT_167378.2_cds_XP_003438205.1_517	GO:0055114
lcl|NT_167378.2_cds_XP_013124465.1_519	GO:0000932	roquin-1 isoform X2
lcl|NT_167378.2_cds_XP_013124465.1_519	GO:0010494
lcl|NT_167378.2_cds_XP_013124465.1_519	GO:0003730
lcl|NT_167378.2_cds_XP_013124465.1_519	GO:0008270
lcl|NT_167378.2_cds_XP_013124465.1_519	GO:0061630
lcl|NT_167378.2_cds_XP_013124465.1_519	GO:0000956
lcl|NT_167378.2_cds_XP_013124465.1_519	GO:0002260
lcl|NT_167378.2_cds_XP_013124465.1_519	GO:0002635
lcl|NT_167378.2_cds_XP_013124465.1_519	GO:0016567
lcl|NT_167378.2_cds_XP_013124465.1_519	GO:0030889
lcl|NT_167378.2_cds_XP_013124465.1_519	GO:0033962
lcl|NT_167378.2_cds_XP_013124465.1_519	GO:0042110
lcl|NT_167378.2_cds_XP_013124465.1_519	GO:0043488
lcl|NT_167378.2_cds_XP_013124465.1_519	GO:0045623
lcl|NT_167378.2_cds_XP_013124465.1_519	GO:0046007
lcl|NT_167378.2_cds_XP_013124465.1_519	GO:0048534
lcl|NT_167378.2_cds_XP_013124465.1_519	GO:0050856
lcl|NT_167378.2_cds_XP_013124467.1_523	GO:0005634	T-cell acute lymphocytic leukemia 1 isoform X1
lcl|NT_167378.2_cds_XP_013124467.1_523	GO:0043565
lcl|NT_167378.2_cds_XP_013124467.1_523	GO:0046983
lcl|NT_167378.2_cds_XP_013124467.1_523	GO:0001525
lcl|NT_167378.2_cds_XP_013124467.1_523	GO:0001570
lcl|NT_167378.2_cds_XP_013124467.1_523	GO:0003007
lcl|NT_167378.2_cds_XP_013124467.1_523	GO:0006351
lcl|NT_167378.2_cds_XP_013124467.1_523	GO:0006355
lcl|NT_167378.2_cds_XP_013124467.1_523	GO:0019827
lcl|NT_167378.2_cds_XP_013124467.1_523	GO:0030878
lcl|NT_167378.2_cds_XP_013124467.1_523	GO:0035050
lcl|NT_167378.2_cds_XP_013124467.1_523	GO:0045603
lcl|NT_167378.2_cds_XP_013124467.1_523	GO:0048368
lcl|NT_167378.2_cds_XP_013124467.1_523	GO:0048823
lcl|NT_167378.2_cds_XP_013124467.1_523	GO:0048844
lcl|NT_167378.2_cds_XP_013124467.1_523	GO:0060214
lcl|NT_167378.2_cds_XP_013124467.1_523	GO:0060216
lcl|NT_167378.2_cds_XP_013124467.1_523	GO:0060217
lcl|NT_167378.2_cds_XP_013124467.1_523	GO:0060218
lcl|NT_167378.2_cds_XP_003438202.1_526	GO:0005578	inner ear-specific collagen-like
lcl|NT_167378.2_cds_XP_003438202.1_526	GO:0005581
lcl|NT_167378.2_cds_XP_003438202.1_526	GO:0005623
lcl|NT_167378.2_cds_XP_003438202.1_526	GO:0045299
lcl|NT_167378.2_cds_XP_003437975.1_527	GO:0005789	phosphatase 1L
lcl|NT_167378.2_cds_XP_003437975.1_527	GO:0016021
lcl|NT_167378.2_cds_XP_003437975.1_527	GO:0070062
lcl|NT_167378.2_cds_XP_003437975.1_527	GO:0004722
lcl|NT_167378.2_cds_XP_003437975.1_527	GO:0046872
lcl|NT_167378.2_cds_XP_003437975.1_527	GO:0000165
lcl|NT_167378.2_cds_XP_003437975.1_527	GO:0006470
lcl|NT_167378.2_cds_XP_003437975.1_527	GO:0007178
lcl|NT_167378.2_cds_XP_003437975.1_527	GO:0030148
lcl|NT_167378.2_cds_XP_003437975.1_527	GO:0044281
lcl|NT_167378.2_cds_XP_005476333.1_528	GO:0005622	ADP-ribosylation factor 14
lcl|NT_167378.2_cds_XP_005476333.1_528	GO:0005525
lcl|NT_167378.2_cds_XP_005476333.1_528	GO:0007264
lcl|NT_167378.2_cds_XP_003437972.1_530	GO:0005576	interleukin-12 subunit alpha-like
lcl|NT_167378.2_cds_XP_003437972.1_530	GO:0005143
lcl|NT_167378.2_cds_XP_003437972.1_530	GO:0008083
lcl|NT_167378.2_cds_XP_003437972.1_530	GO:0002237
lcl|NT_167378.2_cds_XP_003437972.1_530	GO:0006955
lcl|NT_167378.2_cds_XP_003437972.1_530	GO:0048518
lcl|NT_167378.2_cds_XP_003438201.1_531	GO:0042802	schwannomin-interacting 1-like
lcl|NT_167378.2_cds_XP_003438200.3_536	GO:0005783	seleno T
lcl|NT_167378.2_cds_XP_003438200.3_536	GO:0008430
lcl|NT_167378.2_cds_XP_003438200.3_536	GO:0001514
lcl|NT_167378.2_cds_XP_003438200.3_536	GO:0031016
lcl|NT_167378.2_cds_XP_003438200.3_536	GO:0035773
lcl|NT_167378.2_cds_XP_003438200.3_536	GO:0045454
lcl|NT_167378.2_cds_XP_003437970.1_537	GO:0005871	kinesin KIF2C isoform X2
lcl|NT_167378.2_cds_XP_003437970.1_537	GO:0005874
lcl|NT_167378.2_cds_XP_003437970.1_537	GO:0003777
lcl|NT_167378.2_cds_XP_003437970.1_537	GO:0005524
lcl|NT_167378.2_cds_XP_003437970.1_537	GO:0008017
lcl|NT_167378.2_cds_XP_003437970.1_537	GO:0016887
lcl|NT_167378.2_cds_XP_003437970.1_537	GO:0007018
lcl|NT_167378.2_cds_XP_003437970.1_537	GO:0007019
lcl|NT_167378.2_cds_XP_003437970.1_537	GO:0008152
lcl|NT_167378.2_cds_XP_003437970.1_537	EC:3.6.1.3
lcl|NT_167378.2_cds_XP_005476341.1_539	GO:0016021	patched homolog 2
lcl|NT_167378.2_cds_XP_005476341.1_539	GO:0005119
lcl|NT_167378.2_cds_XP_005476341.1_539	GO:0008158
lcl|NT_167378.2_cds_XP_005476341.1_539	GO:0001649
lcl|NT_167378.2_cds_XP_005476341.1_539	GO:0001709
lcl|NT_167378.2_cds_XP_005476341.1_539	GO:0007224
lcl|NT_167378.2_cds_XP_005476341.1_539	GO:0009954
lcl|NT_167378.2_cds_XP_005476341.1_539	GO:0009957
lcl|NT_167378.2_cds_XP_005476341.1_539	GO:0010002
lcl|NT_167378.2_cds_XP_005476341.1_539	GO:0031290
lcl|NT_167378.2_cds_XP_005476341.1_539	GO:0043010
lcl|NT_167378.2_cds_XP_005476341.1_539	GO:0043588
lcl|NT_167378.2_cds_XP_005476341.1_539	GO:0045606
lcl|NT_167378.2_cds_XP_005476341.1_539	GO:0045879
lcl|NT_167378.2_cds_XP_005476341.1_539	GO:0048635
lcl|NT_167378.2_cds_XP_003438199.1_540	GO:0005851	translation initiation factor eIF-2B subunit gamma
lcl|NT_167378.2_cds_XP_003438199.1_540	GO:0003743
lcl|NT_167378.2_cds_XP_003438199.1_540	GO:0005085
lcl|NT_167378.2_cds_XP_003438199.1_540	GO:0016779
lcl|NT_167378.2_cds_XP_003438199.1_540	GO:0006413
lcl|NT_167378.2_cds_XP_003438199.1_540	GO:0014003
lcl|NT_167378.2_cds_XP_003438199.1_540	GO:0043547
lcl|NT_167378.2_cds_XP_003438199.1_540	GO:0051716
lcl|NT_167378.2_cds_XP_005476342.1_541	GO:0000785	serine threonine- kinase PLK3
lcl|NT_167378.2_cds_XP_005476342.1_541	GO:0005730
lcl|NT_167378.2_cds_XP_005476342.1_541	GO:0005795
lcl|NT_167378.2_cds_XP_005476342.1_541	GO:0005813
lcl|NT_167378.2_cds_XP_005476342.1_541	GO:0002039
lcl|NT_167378.2_cds_XP_005476342.1_541	GO:0004674
lcl|NT_167378.2_cds_XP_005476342.1_541	GO:0005524
lcl|NT_167378.2_cds_XP_005476342.1_541	GO:0000082
lcl|NT_167378.2_cds_XP_005476342.1_541	GO:0000122
lcl|NT_167378.2_cds_XP_005476342.1_541	GO:0000302
lcl|NT_167378.2_cds_XP_005476342.1_541	GO:0006468
lcl|NT_167378.2_cds_XP_005476342.1_541	GO:0006970
lcl|NT_167378.2_cds_XP_005476342.1_541	GO:0006974
lcl|NT_167378.2_cds_XP_005476342.1_541	GO:0009314
lcl|NT_167378.2_cds_XP_005476342.1_541	GO:0031122
lcl|NT_167378.2_cds_XP_005476342.1_541	GO:0032465
lcl|NT_167378.2_cds_XP_005476342.1_541	GO:0043066
lcl|NT_167378.2_cds_XP_005476342.1_541	GO:0090166
lcl|NT_167378.2_cds_XP_005476342.1_541	GO:0090316
lcl|NT_167378.2_cds_XP_005476342.1_541	GO:2000777
lcl|NT_167378.2_cds_XP_005476342.1_541	EC:2.7.11
lcl|NT_167378.2_cds_XP_003438197.1_542	GO:0005641	calcyclin-binding
lcl|NT_167378.2_cds_XP_003438197.1_542	GO:0005654
lcl|NT_167378.2_cds_XP_003438197.1_542	GO:0030877
lcl|NT_167378.2_cds_XP_003438197.1_542	GO:0070062
lcl|NT_167378.2_cds_XP_003438197.1_542	GO:0042803
lcl|NT_167378.2_cds_XP_003438196.1_543	GO:0005763	28S ribosomal S14, mitochondrial
lcl|NT_167378.2_cds_XP_003438196.1_543	GO:0031965
lcl|NT_167378.2_cds_XP_003438196.1_543	GO:0003735
lcl|NT_167378.2_cds_XP_003438196.1_543	GO:0016787
lcl|NT_167378.2_cds_XP_003438196.1_543	GO:0044822
lcl|NT_167378.2_cds_XP_003438196.1_543	GO:0006412
lcl|NT_167378.2_cds_XP_005476346.1_544	GO:0044763	tenascin-N isoform X1
lcl|NT_167378.2_cds_XP_005476348.1_548	GO:0005578	tenascin-R isoform X1
lcl|NT_167378.2_cds_XP_005476348.1_548	GO:0005654
lcl|NT_167378.2_cds_XP_005476348.1_548	GO:0005737
lcl|NT_167378.2_cds_XP_005476348.1_548	GO:0009986
lcl|NT_167378.2_cds_XP_005476348.1_548	GO:0045121
lcl|NT_167378.2_cds_XP_005476348.1_548	GO:0072534
lcl|NT_167378.2_cds_XP_005476348.1_548	GO:0007158
lcl|NT_167378.2_cds_XP_005476348.1_548	GO:0007411
lcl|NT_167378.2_cds_XP_005476348.1_548	GO:0008306
lcl|NT_167378.2_cds_XP_005476348.1_548	GO:0022029
lcl|NT_167378.2_cds_XP_005476348.1_548	GO:0022408
lcl|NT_167378.2_cds_XP_005476348.1_548	GO:0030198
lcl|NT_167378.2_cds_XP_005476348.1_548	GO:0035641
lcl|NT_167378.2_cds_XP_005476348.1_548	GO:0048692
lcl|NT_167378.2_cds_XP_005476348.1_548	GO:0050805
lcl|NT_167378.2_cds_XP_005476348.1_548	GO:0050808
lcl|NT_167378.2_cds_XP_005476348.1_548	GO:0050885
lcl|NT_167378.2_cds_XP_005476348.1_548	GO:0051968
lcl|NT_167378.2_cds_XP_005476348.1_548	GO:0051971
lcl|NT_167378.2_cds_XP_005476348.1_548	GO:0060291
lcl|NT_167378.2_cds_XP_003437966.1_551	GO:0005938	angiomotin-like 2a
lcl|NT_167378.2_cds_XP_003437966.1_551	GO:0005515
lcl|NT_167378.2_cds_XP_003437966.1_551	GO:0001525
lcl|NT_167378.2_cds_XP_003437966.1_551	GO:0001935
lcl|NT_167378.2_cds_XP_003437966.1_551	GO:0009880
lcl|NT_167378.2_cds_XP_003437966.1_551	GO:0016477
lcl|NT_167378.2_cds_XP_003437966.1_551	GO:0030866
lcl|NT_167378.2_cds_XP_003437966.1_551	GO:0046847
lcl|NT_167378.2_cds_XP_003437966.1_551	GO:0051649
lcl|NT_167378.2_cds_XP_003437966.1_551	GO:0060026
lcl|NT_167378.2_cds_XP_013124273.1_552	GO:0005634	autoimmune regulator
lcl|NT_167378.2_cds_XP_013124273.1_552	GO:0005737
lcl|NT_167378.2_cds_XP_013124273.1_552	GO:0003677
lcl|NT_167378.2_cds_XP_013124273.1_552	GO:0008270
lcl|NT_167378.2_cds_XP_013124273.1_552	GO:0045182
lcl|NT_167378.2_cds_XP_013124273.1_552	GO:0006417
lcl|NT_167378.2_cds_XP_013124273.1_552	GO:0006959
lcl|NT_167378.2_cds_XP_003438193.1_553	GO:0000139	ras-related Rab-6B-like
lcl|NT_167378.2_cds_XP_003438193.1_553	GO:0016023
lcl|NT_167378.2_cds_XP_003438193.1_553	GO:0003924
lcl|NT_167378.2_cds_XP_003438193.1_553	GO:0005525
lcl|NT_167378.2_cds_XP_003438193.1_553	GO:0031489
lcl|NT_167378.2_cds_XP_003438193.1_553	GO:0006886
lcl|NT_167378.2_cds_XP_003438193.1_553	GO:0006890
lcl|NT_167378.2_cds_XP_003438193.1_553	GO:0006891
lcl|NT_167378.2_cds_XP_003438193.1_553	GO:0006913
lcl|NT_167378.2_cds_XP_003438193.1_553	GO:0008152
lcl|NT_167378.2_cds_XP_003438193.1_553	GO:0032482
lcl|NT_167378.2_cds_XP_003438193.1_553	GO:0042147
lcl|NT_167378.2_cds_XP_003438192.1_557	GO:0005739	serine--pyruvate aminotransferase-like
lcl|NT_167378.2_cds_XP_003438192.1_557	GO:0005777
lcl|NT_167378.2_cds_XP_003438192.1_557	GO:0004760
lcl|NT_167378.2_cds_XP_003438192.1_557	GO:0008453
lcl|NT_167378.2_cds_XP_003438192.1_557	GO:0006625
lcl|NT_167378.2_cds_XP_003438192.1_557	GO:0019265
lcl|NT_167378.2_cds_XP_003438192.1_557	GO:0042866
lcl|NT_167378.2_cds_XP_003438192.1_557	GO:0046487
lcl|NT_167378.2_cds_XP_003438192.1_557	GO:0071391
lcl|NT_167378.2_cds_XP_003438192.1_557	EC:2.6.1.44
lcl|NT_167378.2_cds_XP_003438192.1_557	EC:2.6.1.51
lcl|NT_167378.2_cds_XP_003438191.1_558	GO:0003676	THAP domain-containing 4
lcl|NT_167378.2_cds_XP_005476355.1_559	GO:0000139	bcl-2-related ovarian killer homolog B-like
lcl|NT_167378.2_cds_XP_005476355.1_559	GO:0005741
lcl|NT_167378.2_cds_XP_005476355.1_559	GO:0005789
lcl|NT_167378.2_cds_XP_005476355.1_559	GO:0016021
lcl|NT_167378.2_cds_XP_005476355.1_559	GO:0042803
lcl|NT_167378.2_cds_XP_005476355.1_559	GO:0046982
lcl|NT_167378.2_cds_XP_005476355.1_559	GO:0008630
lcl|NT_167378.2_cds_XP_005476355.1_559	GO:0043065
lcl|NT_167378.2_cds_XP_005476355.1_559	GO:0097192
lcl|NT_167378.2_cds_XP_003438189.1_561	GO:0016021	elongation of very long chain fatty acids 1-like
lcl|NT_167378.2_cds_XP_003438189.1_561	GO:0016740
lcl|NT_167378.2_cds_XP_003438189.1_561	GO:0006633
lcl|NT_167378.2_cds_XP_003438188.2_562	GO:0005654	cell division cycle 20 homolog
lcl|NT_167378.2_cds_XP_003438188.2_562	GO:0005680
lcl|NT_167378.2_cds_XP_003438188.2_562	GO:0005737
lcl|NT_167378.2_cds_XP_003438188.2_562	GO:0008022
lcl|NT_167378.2_cds_XP_003438188.2_562	GO:0019899
lcl|NT_167378.2_cds_XP_003438188.2_562	GO:0007049
lcl|NT_167378.2_cds_XP_003438188.2_562	GO:0031145
lcl|NT_167378.2_cds_XP_003438188.2_562	GO:0031915
lcl|NT_167378.2_cds_XP_003438188.2_562	GO:0040020
lcl|NT_167378.2_cds_XP_003438188.2_562	GO:0051301
lcl|NT_167378.2_cds_XP_003438188.2_562	GO:0051488
lcl|NT_167378.2_cds_XP_003438188.2_562	GO:0090129
lcl|NT_167378.2_cds_XP_003438187.2_565	GO:0005634	phosphatase 1 regulatory subunit 7
lcl|NT_167378.2_cds_XP_003438187.2_565	GO:0005694
lcl|NT_167378.2_cds_XP_003438187.2_565	GO:0070062
lcl|NT_167378.2_cds_XP_003438187.2_565	GO:0007059
lcl|NT_167378.2_cds_XP_003438187.2_565	GO:0035307
lcl|NT_167378.2_cds_XP_003438186.3_566	GO:0005654	UBX domain-containing 7
lcl|NT_167378.2_cds_XP_003438186.3_566	GO:0034098
lcl|NT_167378.2_cds_XP_003438186.3_566	GO:0008134
lcl|NT_167378.2_cds_XP_003438186.3_566	GO:0031625
lcl|NT_167378.2_cds_XP_003438186.3_566	GO:0043130
lcl|NT_167378.2_cds_XP_013125591.1_567	GO:0005615	transferrin
lcl|NT_167378.2_cds_XP_013125591.1_567	GO:0046872
lcl|NT_167378.2_cds_XP_013125591.1_567	GO:0006811
lcl|NT_167378.2_cds_XP_013125591.1_567	GO:0055072
lcl|NT_167378.2_cds_XP_013124284.1_568	GO:0005615	serotransferrin-like, partial
lcl|NT_167378.2_cds_XP_013124284.1_568	GO:0046872
lcl|NT_167378.2_cds_XP_013124284.1_568	GO:0006811
lcl|NT_167378.2_cds_XP_013124284.1_568	GO:0055072
lcl|NT_167378.2_cds_XP_013125137.1_574	GO:0016021	chloride channel 2-like isoform X3
lcl|NT_167378.2_cds_XP_013125137.1_574	GO:0005247
lcl|NT_167378.2_cds_XP_013125137.1_574	GO:0006821
lcl|NT_167378.2_cds_XP_013125137.1_574	GO:0034220
lcl|NT_167378.2_cds_XP_013125137.1_574	GO:1903959
lcl|NT_167378.2_cds_XP_003438185.1_575	GO:0005576	zona pellucida sperm-binding 4-like
lcl|NT_167378.2_cds_XP_003438185.1_575	GO:0019031
lcl|NT_167378.2_cds_XP_003437959.1_576	GO:0016020	solute carrier family 12 member 9-like
lcl|NT_167378.2_cds_XP_003437959.1_576	GO:0005215
lcl|NT_167378.2_cds_XP_003437959.1_576	GO:0006811
lcl|NT_167378.2_cds_XP_003437959.1_576	GO:0055085
lcl|NT_167378.2_cds_XP_003438184.1_583	GO:0005634	transcription cofactor HES-6-like
lcl|NT_167378.2_cds_XP_003438184.1_583	GO:0017053
lcl|NT_167378.2_cds_XP_003438184.1_583	GO:0003677
lcl|NT_167378.2_cds_XP_003438184.1_583	GO:0046982
lcl|NT_167378.2_cds_XP_003438184.1_583	GO:0001756
lcl|NT_167378.2_cds_XP_003438184.1_583	GO:0006351
lcl|NT_167378.2_cds_XP_003438184.1_583	GO:0045892
lcl|NT_167378.2_cds_XP_005476374.1_588	GO:0016021	G- coupled receptor 55-like
lcl|NT_167378.2_cds_XP_005476374.1_588	GO:0004930
lcl|NT_167378.2_cds_XP_005476374.1_588	GO:0007186
lcl|NT_167378.2_cds_XP_003437955.1_596	GO:0005856	kinocilin isoform X1
lcl|NT_167378.2_cds_XP_003437955.1_596	GO:0044422
lcl|NT_167378.2_cds_XP_005476384.1_604	GO:0005096	rho GTPase-activating 21-like isoform X1
lcl|NT_167378.2_cds_XP_005476384.1_604	GO:0005543
lcl|NT_167378.2_cds_XP_005476384.1_604	GO:0007165
lcl|NT_167378.2_cds_XP_005476384.1_604	GO:0051645
lcl|NT_167378.2_cds_XP_005476387.1_606	GO:0016020	dipeptidyl aminopeptidase 6 isoform X3
lcl|NT_167378.2_cds_XP_005476387.1_606	GO:0008236
lcl|NT_167378.2_cds_XP_005476387.1_606	GO:0006508
lcl|NT_167378.2_cds_XP_003437950.1_618	GO:0005741	apoptosis regulator Bcl-2
lcl|NT_167378.2_cds_XP_003437950.1_618	GO:0005789
lcl|NT_167378.2_cds_XP_003437950.1_618	GO:0005829
lcl|NT_167378.2_cds_XP_003437950.1_618	GO:0031965
lcl|NT_167378.2_cds_XP_003437950.1_618	GO:0043209
lcl|NT_167378.2_cds_XP_003437950.1_618	GO:0008134
lcl|NT_167378.2_cds_XP_003437950.1_618	GO:0042803
lcl|NT_167378.2_cds_XP_003437950.1_618	GO:0046982
lcl|NT_167378.2_cds_XP_003437950.1_618	GO:0051721
lcl|NT_167378.2_cds_XP_003437950.1_618	GO:0001101
lcl|NT_167378.2_cds_XP_003437950.1_618	GO:0001503
lcl|NT_167378.2_cds_XP_003437950.1_618	GO:0001541
lcl|NT_167378.2_cds_XP_003437950.1_618	GO:0001656
lcl|NT_167378.2_cds_XP_003437950.1_618	GO:0001658
lcl|NT_167378.2_cds_XP_003437950.1_618	GO:0001662
lcl|NT_167378.2_cds_XP_003437950.1_618	GO:0001782
lcl|NT_167378.2_cds_XP_003437950.1_618	GO:0001836
lcl|NT_167378.2_cds_XP_003437950.1_618	GO:0001952
lcl|NT_167378.2_cds_XP_003437950.1_618	GO:0002320
lcl|NT_167378.2_cds_XP_003437950.1_618	GO:0002326
lcl|NT_167378.2_cds_XP_003437950.1_618	GO:0002931
lcl|NT_167378.2_cds_XP_003437950.1_618	GO:0003014
lcl|NT_167378.2_cds_XP_003437950.1_618	GO:0006470
lcl|NT_167378.2_cds_XP_003437950.1_618	GO:0006582
lcl|NT_167378.2_cds_XP_003437950.1_618	GO:0006808
lcl|NT_167378.2_cds_XP_003437950.1_618	GO:0007015
lcl|NT_167378.2_cds_XP_003437950.1_618	GO:0007409
lcl|NT_167378.2_cds_XP_003437950.1_618	GO:0007569
lcl|NT_167378.2_cds_XP_003437950.1_618	GO:0008283
lcl|NT_167378.2_cds_XP_003437950.1_618	GO:0008284
lcl|NT_167378.2_cds_XP_003437950.1_618	GO:0008584
lcl|NT_167378.2_cds_XP_003437950.1_618	GO:0008630
lcl|NT_167378.2_cds_XP_003437950.1_618	GO:0008631
lcl|NT_167378.2_cds_XP_003437950.1_618	GO:0009636
lcl|NT_167378.2_cds_XP_003437950.1_618	GO:0009791
lcl|NT_167378.2_cds_XP_003437950.1_618	GO:0010224
lcl|NT_167378.2_cds_XP_003437950.1_618	GO:0010332
lcl|NT_167378.2_cds_XP_003437950.1_618	GO:0010468
lcl|NT_167378.2_cds_XP_003437950.1_618	GO:0010507
lcl|NT_167378.2_cds_XP_003437950.1_618	GO:0010523
lcl|NT_167378.2_cds_XP_003437950.1_618	GO:0010559
lcl|NT_167378.2_cds_XP_003437950.1_618	GO:0014031
lcl|NT_167378.2_cds_XP_003437950.1_618	GO:0014042
lcl|NT_167378.2_cds_XP_003437950.1_618	GO:0014911
lcl|NT_167378.2_cds_XP_003437950.1_618	GO:0016049
lcl|NT_167378.2_cds_XP_003437950.1_618	GO:0018105
lcl|NT_167378.2_cds_XP_003437950.1_618	GO:0018107
lcl|NT_167378.2_cds_XP_003437950.1_618	GO:0021747
lcl|NT_167378.2_cds_XP_003437950.1_618	GO:0022612
lcl|NT_167378.2_cds_XP_003437950.1_618	GO:0030279
lcl|NT_167378.2_cds_XP_003437950.1_618	GO:0030308
lcl|NT_167378.2_cds_XP_003437950.1_618	GO:0030318
lcl|NT_167378.2_cds_XP_003437950.1_618	GO:0030336
lcl|NT_167378.2_cds_XP_003437950.1_618	GO:0031069
lcl|NT_167378.2_cds_XP_003437950.1_618	GO:0031103
lcl|NT_167378.2_cds_XP_003437950.1_618	GO:0031647
lcl|NT_167378.2_cds_XP_003437950.1_618	GO:0032469
lcl|NT_167378.2_cds_XP_003437950.1_618	GO:0032835
lcl|NT_167378.2_cds_XP_003437950.1_618	GO:0032880
lcl|NT_167378.2_cds_XP_003437950.1_618	GO:0033033
lcl|NT_167378.2_cds_XP_003437950.1_618	GO:0033077
lcl|NT_167378.2_cds_XP_003437950.1_618	GO:0033138
lcl|NT_167378.2_cds_XP_003437950.1_618	GO:0033689
lcl|NT_167378.2_cds_XP_003437950.1_618	GO:0034097
lcl|NT_167378.2_cds_XP_003437950.1_618	GO:0035265
lcl|NT_167378.2_cds_XP_003437950.1_618	GO:0040018
lcl|NT_167378.2_cds_XP_003437950.1_618	GO:0042149
lcl|NT_167378.2_cds_XP_003437950.1_618	GO:0042493
lcl|NT_167378.2_cds_XP_003437950.1_618	GO:0042542
lcl|NT_167378.2_cds_XP_003437950.1_618	GO:0043029
lcl|NT_167378.2_cds_XP_003437950.1_618	GO:0043085
lcl|NT_167378.2_cds_XP_003437950.1_618	GO:0043154
lcl|NT_167378.2_cds_XP_003437950.1_618	GO:0043375
lcl|NT_167378.2_cds_XP_003437950.1_618	GO:0043524
lcl|NT_167378.2_cds_XP_003437950.1_618	GO:0043583
lcl|NT_167378.2_cds_XP_003437950.1_618	GO:0045069
lcl|NT_167378.2_cds_XP_003437950.1_618	GO:0045636
lcl|NT_167378.2_cds_XP_003437950.1_618	GO:0046671
lcl|NT_167378.2_cds_XP_003437950.1_618	GO:0046902
lcl|NT_167378.2_cds_XP_003437950.1_618	GO:0048041
lcl|NT_167378.2_cds_XP_003437950.1_618	GO:0048536
lcl|NT_167378.2_cds_XP_003437950.1_618	GO:0048538
lcl|NT_167378.2_cds_XP_003437950.1_618	GO:0048546
lcl|NT_167378.2_cds_XP_003437950.1_618	GO:0048599
lcl|NT_167378.2_cds_XP_003437950.1_618	GO:0048743
lcl|NT_167378.2_cds_XP_003437950.1_618	GO:0048753
lcl|NT_167378.2_cds_XP_003437950.1_618	GO:0048873
lcl|NT_167378.2_cds_XP_003437950.1_618	GO:0051384
lcl|NT_167378.2_cds_XP_003437950.1_618	GO:0051402
lcl|NT_167378.2_cds_XP_003437950.1_618	GO:0051881
lcl|NT_167378.2_cds_XP_003437950.1_618	GO:0071310
lcl|NT_167378.2_cds_XP_003437950.1_618	GO:0071456
lcl|NT_167378.2_cds_XP_003437950.1_618	GO:0072593
lcl|NT_167378.2_cds_XP_003437950.1_618	GO:0097192
lcl|NT_167378.2_cds_XP_003437950.1_618	GO:2000134
lcl|NT_167378.2_cds_XP_003437950.1_618	GO:2000378
lcl|NT_167378.2_cds_XP_003437950.1_618	GO:2001243
lcl|NT_167378.2_cds_XP_003438177.1_619	GO:0005783	3-ketodihydrosphingosine reductase
lcl|NT_167378.2_cds_XP_003438177.1_619	GO:0016020
lcl|NT_167378.2_cds_XP_003438177.1_619	GO:0047560
lcl|NT_167378.2_cds_XP_003438177.1_619	GO:0006666
lcl|NT_167378.2_cds_XP_003438177.1_619	GO:0030148
lcl|NT_167378.2_cds_XP_003438177.1_619	GO:0055114
lcl|NT_167378.2_cds_XP_003438177.1_619	EC:1.1.1.102
lcl|NT_167378.2_cds_XP_005476399.1_621	GO:0005524	vacuolar sorting-associated 4B isoform X1
lcl|NT_167378.2_cds_XP_005476399.1_621	GO:0008568
lcl|NT_167378.2_cds_XP_005476399.1_621	GO:0007033
lcl|NT_167378.2_cds_XP_005476399.1_621	GO:0031122
lcl|NT_167378.2_cds_XP_005476399.1_621	EC:3.6.4.3
lcl|NT_167378.2_cds_XP_003437947.1_627	GO:0032474	tetratricopeptide repeat 39C isoform X1
lcl|NT_167378.2_cds_XP_003437947.1_627	GO:0042384
lcl|NT_167378.2_cds_XP_003437947.1_627	GO:0061371
lcl|NT_167378.2_cds_XP_013126151.1_630	GO:0006869	oxysterol-binding -related 1-like isoform X1
lcl|NT_167378.2_cds_XP_003437945.1_634	GO:0005829	histamine H3 receptor-like
lcl|NT_167378.2_cds_XP_003437945.1_634	GO:0016021
lcl|NT_167378.2_cds_XP_003437945.1_634	GO:0004969
lcl|NT_167378.2_cds_XP_003437945.1_634	GO:0001505
lcl|NT_167378.2_cds_XP_003437945.1_634	GO:0007186
lcl|NT_167378.2_cds_XP_003437944.2_635	GO:0003676	zinc finger 521 isoform X2
lcl|NT_167378.2_cds_XP_003437944.2_635	GO:0046872
lcl|NT_167378.2_cds_XP_003438172.1_642	GO:0005634	proteasome subunit alpha type-7-like
lcl|NT_167378.2_cds_XP_003438172.1_642	GO:0005737
lcl|NT_167378.2_cds_XP_003438172.1_642	GO:0019773
lcl|NT_167378.2_cds_XP_003438172.1_642	GO:0070062
lcl|NT_167378.2_cds_XP_003438172.1_642	GO:1990111
lcl|NT_167378.2_cds_XP_003438172.1_642	GO:0004298
lcl|NT_167378.2_cds_XP_003438172.1_642	GO:0010499
lcl|NT_167378.2_cds_XP_003438172.1_642	GO:0043161
lcl|NT_167378.2_cds_XP_003438172.1_642	EC:3.4.25
lcl|NT_167378.2_cds_XP_005476410.1_643	GO:0051260	BTB POZ domain-containing KCTD1 isoform X2
lcl|NT_167378.2_cds_XP_005476412.1_648	GO:0005887	aquaporin-4 isoform X1
lcl|NT_167378.2_cds_XP_005476412.1_648	GO:0016323
lcl|NT_167378.2_cds_XP_005476412.1_648	GO:0015250
lcl|NT_167378.2_cds_XP_005476412.1_648	GO:0015254
lcl|NT_167378.2_cds_XP_005476412.1_648	GO:0006833
lcl|NT_167378.2_cds_XP_005476412.1_648	GO:0009992
lcl|NT_167378.2_cds_XP_005476412.1_648	GO:0015793
lcl|NT_167378.2_cds_XP_005476412.1_648	GO:0034220
lcl|NT_167378.2_cds_XP_005476414.1_650	GO:0005916	cadherin-2
lcl|NT_167378.2_cds_XP_005476414.1_650	GO:0005925
lcl|NT_167378.2_cds_XP_005476414.1_650	GO:0016021
lcl|NT_167378.2_cds_XP_005476414.1_650	GO:0016323
lcl|NT_167378.2_cds_XP_005476414.1_650	GO:0016324
lcl|NT_167378.2_cds_XP_005476414.1_650	GO:0016342
lcl|NT_167378.2_cds_XP_005476414.1_650	GO:0030027
lcl|NT_167378.2_cds_XP_005476414.1_650	GO:0042734
lcl|NT_167378.2_cds_XP_005476414.1_650	GO:0048471
lcl|NT_167378.2_cds_XP_005476414.1_650	GO:0070062
lcl|NT_167378.2_cds_XP_005476414.1_650	GO:0005509
lcl|NT_167378.2_cds_XP_005476414.1_650	GO:0019903
lcl|NT_167378.2_cds_XP_005476414.1_650	GO:0045294
lcl|NT_167378.2_cds_XP_005476414.1_650	GO:0045295
lcl|NT_167378.2_cds_XP_005476414.1_650	GO:0001502
lcl|NT_167378.2_cds_XP_005476414.1_650	GO:0001755
lcl|NT_167378.2_cds_XP_005476414.1_650	GO:0007156
lcl|NT_167378.2_cds_XP_005476414.1_650	GO:0007157
lcl|NT_167378.2_cds_XP_005476414.1_650	GO:0007158
lcl|NT_167378.2_cds_XP_005476414.1_650	GO:0007398
lcl|NT_167378.2_cds_XP_005476414.1_650	GO:0007413
lcl|NT_167378.2_cds_XP_005476414.1_650	GO:0007422
lcl|NT_167378.2_cds_XP_005476414.1_650	GO:0010001
lcl|NT_167378.2_cds_XP_005476414.1_650	GO:0010002
lcl|NT_167378.2_cds_XP_005476414.1_650	GO:0016339
lcl|NT_167378.2_cds_XP_005476414.1_650	GO:0021915
lcl|NT_167378.2_cds_XP_005476414.1_650	GO:0030901
lcl|NT_167378.2_cds_XP_005476414.1_650	GO:0030902
lcl|NT_167378.2_cds_XP_005476414.1_650	GO:0034332
lcl|NT_167378.2_cds_XP_005476414.1_650	GO:0035118
lcl|NT_167378.2_cds_XP_005476414.1_650	GO:0035142
lcl|NT_167378.2_cds_XP_005476414.1_650	GO:0036342
lcl|NT_167378.2_cds_XP_005476414.1_650	GO:0042476
lcl|NT_167378.2_cds_XP_005476414.1_650	GO:0042478
lcl|NT_167378.2_cds_XP_005476414.1_650	GO:0043410
lcl|NT_167378.2_cds_XP_005476414.1_650	GO:0044331
lcl|NT_167378.2_cds_XP_005476414.1_650	GO:0045198
lcl|NT_167378.2_cds_XP_005476414.1_650	GO:0048048
lcl|NT_167378.2_cds_XP_005476414.1_650	GO:0048331
lcl|NT_167378.2_cds_XP_005476414.1_650	GO:0048514
lcl|NT_167378.2_cds_XP_005476414.1_650	GO:0048752
lcl|NT_167378.2_cds_XP_005476414.1_650	GO:0051146
lcl|NT_167378.2_cds_XP_005476414.1_650	GO:0060030
lcl|NT_167378.2_cds_XP_005476414.1_650	GO:0060059
lcl|NT_167378.2_cds_XP_005476414.1_650	GO:0060088
lcl|NT_167378.2_cds_XP_005476414.1_650	GO:0070285
lcl|NT_167378.2_cds_XP_005476414.1_650	GO:0070654
lcl|NT_167378.2_cds_XP_005476414.1_650	GO:0090090
lcl|NT_167378.2_cds_XP_005476414.1_650	GO:0090248
lcl|NT_167378.2_cds_XP_005476414.1_650	GO:0097118
lcl|NT_167378.2_cds_XP_005476414.1_650	GO:0097150
lcl|NT_167378.2_cds_XP_005476414.1_650	GO:0097475
lcl|NT_167378.2_cds_XP_005476414.1_650	GO:1902897
lcl|NT_167378.2_cds_XP_005476414.1_650	GO:2000809
lcl|NT_167378.2_cds_XP_013125458.1_651	GO:0005886	desmocollin-2-like
lcl|NT_167378.2_cds_XP_013125458.1_651	GO:0016021
lcl|NT_167378.2_cds_XP_013125458.1_651	GO:0005509
lcl|NT_167378.2_cds_XP_013125458.1_651	GO:0002159
lcl|NT_167378.2_cds_XP_013125458.1_651	GO:0007156
lcl|NT_167378.2_cds_XP_013125458.1_651	GO:0007507
lcl|NT_167378.2_cds_XP_013125458.1_651	GO:0055113
lcl|NT_167378.2_cds_XP_013125458.1_651	GO:0060027
lcl|NT_167378.2_cds_XP_005476417.1_653	GO:0005886	desmoglein-2-like
lcl|NT_167378.2_cds_XP_005476417.1_653	GO:0016021
lcl|NT_167378.2_cds_XP_005476417.1_653	GO:0005509
lcl|NT_167378.2_cds_XP_005476417.1_653	GO:0007156
lcl|NT_167378.2_cds_XP_003438170.1_654	GO:0005634	tubulin beta-2A chain-like isoform X2
lcl|NT_167378.2_cds_XP_003438170.1_654	GO:0005737
lcl|NT_167378.2_cds_XP_003438170.1_654	GO:0005874
lcl|NT_167378.2_cds_XP_003438170.1_654	GO:0070062
lcl|NT_167378.2_cds_XP_003438170.1_654	GO:0003924
lcl|NT_167378.2_cds_XP_003438170.1_654	GO:0005200
lcl|NT_167378.2_cds_XP_003438170.1_654	GO:0005515
lcl|NT_167378.2_cds_XP_003438170.1_654	GO:0005525
lcl|NT_167378.2_cds_XP_003438170.1_654	GO:0001764
lcl|NT_167378.2_cds_XP_003438170.1_654	GO:0007017
lcl|NT_167378.2_cds_XP_003438170.1_654	GO:0051084
lcl|NT_167378.2_cds_XP_003438170.1_654	GO:0051258
lcl|NT_167378.2_cds_XP_003437939.1_656	GO:0005887	solute carrier family 22 member 23-like
lcl|NT_167378.2_cds_XP_003437939.1_656	GO:0008514
lcl|NT_167378.2_cds_XP_003437939.1_656	GO:0055085
lcl|NT_167378.2_cds_XP_003437938.1_657	GO:0005856	desmoplakin isoform X1
lcl|NT_167378.2_cds_XP_003437938.1_657	GO:0030054
lcl|NT_167378.2_cds_XP_003437938.1_657	GO:0050839
lcl|NT_167378.2_cds_XP_003437938.1_657	GO:0007165
lcl|NT_167378.2_cds_XP_003437938.1_657	GO:0016337
lcl|NT_167378.2_cds_XP_003437937.1_659	GO:0044699	tensin-3 isoform X1
lcl|NT_167378.2_cds_XP_005476419.1_660	GO:0005576	insulin-like growth factor-binding 3
lcl|NT_167378.2_cds_XP_005476419.1_660	GO:0005520
lcl|NT_167378.2_cds_XP_005476419.1_660	GO:0001558
lcl|NT_167378.2_cds_XP_005476419.1_660	GO:0042472
lcl|NT_167378.2_cds_XP_003438169.1_661	GO:0005615	insulin-like growth factor-binding 1
lcl|NT_167378.2_cds_XP_003438169.1_661	GO:0005737
lcl|NT_167378.2_cds_XP_003438169.1_661	GO:0031994
lcl|NT_167378.2_cds_XP_003438169.1_661	GO:0031995
lcl|NT_167378.2_cds_XP_003438169.1_661	GO:0001558
lcl|NT_167378.2_cds_XP_003438169.1_661	GO:0001666
lcl|NT_167378.2_cds_XP_003438169.1_661	GO:0008285
lcl|NT_167378.2_cds_XP_003438169.1_661	GO:0009266
lcl|NT_167378.2_cds_XP_003438169.1_661	GO:0043567
lcl|NT_167378.2_cds_XP_005476420.1_662	GO:0005737	adenylate cyclase type 1-like isoform X1
lcl|NT_167378.2_cds_XP_005476420.1_662	GO:0005886
lcl|NT_167378.2_cds_XP_005476420.1_662	GO:0016021
lcl|NT_167378.2_cds_XP_005476420.1_662	GO:0070062
lcl|NT_167378.2_cds_XP_005476420.1_662	GO:0000166
lcl|NT_167378.2_cds_XP_005476420.1_662	GO:0004016
lcl|NT_167378.2_cds_XP_005476420.1_662	GO:0006171
lcl|NT_167378.2_cds_XP_005476420.1_662	GO:0007409
lcl|NT_167378.2_cds_XP_005476420.1_662	GO:0007616
lcl|NT_167378.2_cds_XP_005476420.1_662	GO:0035556
lcl|NT_167378.2_cds_XP_005476420.1_662	GO:0042752
lcl|NT_167378.2_cds_XP_005476420.1_662	EC:4.6.1.1
lcl|NT_167378.2_cds_XP_005476421.1_664	GO:0005634	NAD-dependent deacylase sirtuin-5, mitochondrial-like
lcl|NT_167378.2_cds_XP_005476421.1_664	GO:0005743
lcl|NT_167378.2_cds_XP_005476421.1_664	GO:0005758
lcl|NT_167378.2_cds_XP_005476421.1_664	GO:0005759
lcl|NT_167378.2_cds_XP_005476421.1_664	GO:0005829
lcl|NT_167378.2_cds_XP_005476421.1_664	GO:0008270
lcl|NT_167378.2_cds_XP_005476421.1_664	GO:0008418
lcl|NT_167378.2_cds_XP_005476421.1_664	GO:0008759
lcl|NT_167378.2_cds_XP_005476421.1_664	GO:0018748
lcl|NT_167378.2_cds_XP_005476421.1_664	GO:0018749
lcl|NT_167378.2_cds_XP_005476421.1_664	GO:0034571
lcl|NT_167378.2_cds_XP_005476421.1_664	GO:0034573
lcl|NT_167378.2_cds_XP_005476421.1_664	GO:0034576
lcl|NT_167378.2_cds_XP_005476421.1_664	GO:0034781
lcl|NT_167378.2_cds_XP_005476421.1_664	GO:0034876
lcl|NT_167378.2_cds_XP_005476421.1_664	GO:0034882
lcl|NT_167378.2_cds_XP_005476421.1_664	GO:0034885
lcl|NT_167378.2_cds_XP_005476421.1_664	GO:0036054
lcl|NT_167378.2_cds_XP_005476421.1_664	GO:0036055
lcl|NT_167378.2_cds_XP_005476421.1_664	GO:0043747
lcl|NT_167378.2_cds_XP_005476421.1_664	GO:0043748
lcl|NT_167378.2_cds_XP_005476421.1_664	GO:0043864
lcl|NT_167378.2_cds_XP_005476421.1_664	GO:0043909
lcl|NT_167378.2_cds_XP_005476421.1_664	GO:0047419
lcl|NT_167378.2_cds_XP_005476421.1_664	GO:0052773
lcl|NT_167378.2_cds_XP_005476421.1_664	GO:0052790
lcl|NT_167378.2_cds_XP_005476421.1_664	GO:0070403
lcl|NT_167378.2_cds_XP_005476421.1_664	GO:0006476
lcl|NT_167378.2_cds_XP_005476421.1_664	GO:0010566
lcl|NT_167378.2_cds_XP_005476421.1_664	GO:0036047
lcl|NT_167378.2_cds_XP_005476421.1_664	GO:0036049
lcl|NT_167378.2_cds_XP_005476421.1_664	GO:2000378
lcl|NT_167378.2_cds_XP_005476421.1_664	EC:3.5.1
lcl|NT_167378.2_cds_XP_003437935.2_666	GO:0003779	phosphatase and actin regulator 1-like isoform X2
lcl|NT_167378.2_cds_XP_003437935.2_666	GO:0008157
lcl|NT_167378.2_cds_XP_003437935.2_666	GO:0008599
lcl|NT_167378.2_cds_XP_003437935.2_666	GO:0031532
lcl|NT_167378.2_cds_XP_003437935.2_666	GO:0050790
lcl|NT_167378.2_cds_XP_005476426.1_669	GO:0005829	PH domain leucine-rich repeat-containing phosphatase 1-like
lcl|NT_167378.2_cds_XP_005476426.1_669	GO:0016020
lcl|NT_167378.2_cds_XP_005476426.1_669	GO:0005515
lcl|NT_167378.2_cds_XP_005476426.1_669	GO:0016787
lcl|NT_167378.2_cds_XP_005476426.1_669	GO:0007173
lcl|NT_167378.2_cds_XP_005476426.1_669	GO:0008152
lcl|NT_167378.2_cds_XP_005476426.1_669	GO:0008543
lcl|NT_167378.2_cds_XP_005476426.1_669	GO:0038095
lcl|NT_167378.2_cds_XP_005476426.1_669	GO:0042981
lcl|NT_167378.2_cds_XP_005476426.1_669	GO:0045087
lcl|NT_167378.2_cds_XP_005476426.1_669	GO:0046328
lcl|NT_167378.2_cds_XP_005476426.1_669	GO:0048011
lcl|NT_167378.2_cds_XP_005476426.1_669	GO:0048015
lcl|NT_167378.2_cds_XP_005476426.1_669	GO:0051898
lcl|NT_167378.2_cds_XP_005476426.1_669	GO:1900744
lcl|NT_167378.2_cds_XP_005476425.2_670	GO:0005615	meprin A subunit beta
lcl|NT_167378.2_cds_XP_005476425.2_670	GO:0005887
lcl|NT_167378.2_cds_XP_005476425.2_670	GO:0004222
lcl|NT_167378.2_cds_XP_005476425.2_670	GO:0005515
lcl|NT_167378.2_cds_XP_005476425.2_670	GO:0008270
lcl|NT_167378.2_cds_XP_005476425.2_670	GO:0006508
lcl|NT_167378.2_cds_XP_005476425.2_670	GO:0007586
lcl|NT_167378.2_cds_XP_005476425.2_670	EC:3.4.24
lcl|NT_167378.2_cds_XP_003437932.1_671	GO:0016021	opsin-5-like
[truncated: 2,564 more rows]

## Sheet: GO annotation LG5
Table S5
GO annotations of O. niloticus genes located in the potential sex-determining regions on LG5
Genes on LG5	associated GO terms	Gene name
gi|908450709|ref|XM_013269222.1|	GO:0003676	zinc finger 385A-like isoform X2
gi|908450709|ref|XM_013269222.1|	GO:0008270
gi|908451389|ref|XM_013269260.1|	GO:0035253	rootletin isoform X1
gi|908451389|ref|XM_013269260.1|	GO:0051297
gi|908452480|ref|XM_013272882.1|	GO:0005622	neuromedin-U receptor 1-like
gi|908452480|ref|XM_013272882.1|	GO:0016021
gi|908452480|ref|XM_013272882.1|	GO:0001607
gi|908452480|ref|XM_013272882.1|	GO:0006816
gi|908452480|ref|XM_013272882.1|	GO:0006821
gi|908452480|ref|XM_013272882.1|	GO:0006939
gi|908452480|ref|XM_013272882.1|	GO:0007200
gi|908452480|ref|XM_013272882.1|	GO:0007202
gi|908452480|ref|XM_013272882.1|	GO:0007218
gi|908452480|ref|XM_013272882.1|	GO:0019722
gi|908452480|ref|XM_013272882.1|	GO:0048016
gi|908452480|ref|XM_013272882.1|	GO:1903955
gi|908452742|ref|XM_013273233.1|	GO:0016021	solute carrier family 2, facilitated glucose transporter member 11-like
gi|908452742|ref|XM_013273233.1|	GO:0022891
gi|908452742|ref|XM_013273233.1|	GO:0008643
gi|908452742|ref|XM_013273233.1|	GO:0055085
gi|908452782|ref|XM_013273236.1|	GO:0016021	secretory carrier-associated membrane 3
gi|908452782|ref|XM_013273236.1|	GO:0015031
gi|908448595|ref|XM_013270013.1|	GO:0005930	tubulin monoglycylase TTLL3-like
gi|908448595|ref|XM_013270013.1|	GO:0015630
gi|908448595|ref|XM_013270013.1|	GO:0070736
gi|908448595|ref|XM_013270013.1|	GO:0070738
gi|908448595|ref|XM_013270013.1|	GO:0070739
gi|908448595|ref|XM_013270013.1|	GO:0003341
gi|908448595|ref|XM_013270013.1|	GO:0018094
gi|908448595|ref|XM_013270013.1|	GO:0035082
gi|908448595|ref|XM_013270013.1|	EC:6.3.2
gi|348521715|ref|XM_003448324.1|	GO:0043229	Heat shock beta-7
gi|348521715|ref|XM_003448324.1|	GO:0003319
gi|348521715|ref|XM_003448324.1|	GO:0060972
gi|348521715|ref|XM_003448324.1|	GO:0061371
gi|348521715|ref|XM_003448324.1|	GO:0070121
gi|348521715|ref|XM_003448324.1|	GO:0071907
gi|348521941|ref|XM_003448437.1|	GO:0016021	rano class II histocompatibility antigen, A beta chain-like
gi|348521941|ref|XM_003448437.1|	GO:0042613
gi|348521941|ref|XM_003448437.1|	GO:0002504
gi|348521941|ref|XM_003448437.1|	GO:0006955
gi|525342627|ref|NM_001279604.1|	GO:0005578	asporin
gi|525342627|ref|NM_001279604.1|	GO:0005509
gi|525342627|ref|NM_001279604.1|	GO:0005518
gi|525342627|ref|NM_001279604.1|	GO:0030282
gi|525342627|ref|NM_001279604.1|	GO:0030512
gi|525342627|ref|NM_001279604.1|	GO:0070171
gi|525343757|ref|NM_001279695.1|	GO:0005634	exportin-2
gi|525343757|ref|NM_001279695.1|	GO:0005737
gi|525343757|ref|NM_001279695.1|	GO:0008536
gi|525343757|ref|NM_001279695.1|	GO:0006886
gi|525343757|ref|NM_001279695.1|	GO:0007589
gi|525343960|ref|NM_001279711.1|	GO:0005615	glutathione peroxidase 1-like
gi|525343960|ref|NM_001279711.1|	GO:0004602
gi|525343960|ref|NM_001279711.1|	GO:0006979
gi|525343960|ref|NM_001279711.1|	GO:0009635
gi|525343960|ref|NM_001279711.1|	GO:0055114
gi|525343960|ref|NM_001279711.1|	EC:1.11.1.9
gi|525344827|ref|NM_001279526.1|	GO:0005634	myogenin
gi|525344827|ref|NM_001279526.1|	GO:0000978
gi|525344827|ref|NM_001279526.1|	GO:0001228
gi|525344827|ref|NM_001279526.1|	GO:0003705
gi|525344827|ref|NM_001279526.1|	GO:0046983
gi|525344827|ref|NM_001279526.1|	GO:0006355
gi|525344827|ref|NM_001279526.1|	GO:0014823
gi|525344827|ref|NM_001279526.1|	GO:0035914
gi|525344827|ref|NM_001279526.1|	GO:0045663
gi|525344827|ref|NM_001279526.1|	GO:0048743
gi|525344827|ref|NM_001279526.1|	GO:1901741
gi|542183433|ref|XM_003441566.2|	GO:0005887	aquaporin-7-like
gi|542183433|ref|XM_003441566.2|	GO:0015204
gi|542183433|ref|XM_003441566.2|	GO:0015250
gi|542183433|ref|XM_003441566.2|	GO:0015254
gi|542183433|ref|XM_003441566.2|	GO:0006833
gi|542183433|ref|XM_003441566.2|	GO:0009992
gi|542183433|ref|XM_003441566.2|	GO:0015793
gi|542183433|ref|XM_003441566.2|	GO:0034220
gi|542183433|ref|XM_003441566.2|	GO:0071918
gi|542183440|ref|XM_003441565.2|	GO:0005634	CUGBP Elav-like family member 4 isoform X1
gi|542183440|ref|XM_003441565.2|	GO:0005737
gi|542183440|ref|XM_003441565.2|	GO:0000166
gi|542183440|ref|XM_003441565.2|	GO:0003723
gi|542183440|ref|XM_003441565.2|	GO:0006397
gi|542183440|ref|XM_003441565.2|	GO:0048026
gi|542183458|ref|XM_003441412.2|	GO:0004553	uncharacterized family 31 glucosidase KIAA1161 homolog
gi|542183458|ref|XM_003441412.2|	GO:0005975
gi|542183461|ref|XM_005469249.1|	GO:0016020	nicalin-1-like
gi|542183461|ref|XM_005469249.1|	GO:0009966
gi|542183502|ref|XM_005469257.1|	GO:0016021	transmembrane 233
gi|542183502|ref|XM_005469257.1|	GO:0009607
gi|542183509|ref|XM_005469258.1|	GO:0005874	dynein intermediate chain 1, axonemal
gi|542183509|ref|XM_005469258.1|	GO:0036157
gi|542183509|ref|XM_005469258.1|	GO:0003774
gi|542183509|ref|XM_005469258.1|	GO:0003351
gi|542183509|ref|XM_005469258.1|	GO:0007368
gi|542183509|ref|XM_005469258.1|	GO:0008152
gi|542183509|ref|XM_005469258.1|	GO:0030317
gi|542183509|ref|XM_005469258.1|	GO:0036158
gi|542183527|ref|XM_003441560.2|	GO:0005634	RNA-binding Musashi homolog 1 isoform X2
gi|542183527|ref|XM_003441560.2|	GO:0005737
gi|542183527|ref|XM_003441560.2|	GO:0005844
gi|542183527|ref|XM_003441560.2|	GO:0000166
gi|542183527|ref|XM_003441560.2|	GO:0008266
gi|542183527|ref|XM_003441560.2|	GO:0044822
gi|542183527|ref|XM_003441560.2|	GO:0007417
gi|542183527|ref|XM_003441560.2|	GO:0009725
gi|542183534|ref|XM_003441559.2|	GO:0005929	unc-119 homolog B-like
gi|542183534|ref|XM_003441559.2|	GO:0008289
gi|542183534|ref|XM_003441559.2|	GO:0007399
gi|542183534|ref|XM_003441559.2|	GO:0015031
gi|542183534|ref|XM_003441559.2|	GO:0060271
gi|542183534|ref|XM_003441559.2|	GO:0070121
gi|542183555|ref|XM_003441408.2|	GO:0005622	citron Rho-interacting kinase-like isoform X1
gi|542183555|ref|XM_003441408.2|	GO:0004674
gi|542183555|ref|XM_003441408.2|	GO:0005509
gi|542183555|ref|XM_003441408.2|	GO:0005524
gi|542183555|ref|XM_003441408.2|	GO:0006468
gi|542183555|ref|XM_003441408.2|	GO:0035556
gi|542183555|ref|XM_003441408.2|	EC:2.7.11
gi|542183558|ref|XM_003441556.2|	GO:0015629	myosin regulatory light chain 2, ventricular cardiac muscle isoform
gi|542183558|ref|XM_003441556.2|	GO:0030016
gi|542183558|ref|XM_003441556.2|	GO:0003785
gi|542183558|ref|XM_003441556.2|	GO:0005509
gi|542183558|ref|XM_003441556.2|	GO:0009791
gi|542183558|ref|XM_003441556.2|	GO:0030308
gi|542183558|ref|XM_003441556.2|	GO:0042694
gi|542183558|ref|XM_003441556.2|	GO:0048747
gi|542183558|ref|XM_003441556.2|	GO:0055003
gi|542183558|ref|XM_003441556.2|	GO:0055010
gi|542183558|ref|XM_003441556.2|	GO:0060048
gi|542183573|ref|XM_003441407.2|	GO:0001725	paxillin-like isoform X3
gi|542183573|ref|XM_003441407.2|	GO:0005886
gi|542183573|ref|XM_003441407.2|	GO:0005925
gi|542183573|ref|XM_003441407.2|	GO:0031252
gi|542183573|ref|XM_003441407.2|	GO:0008270
gi|542183573|ref|XM_003441407.2|	GO:0017166
gi|542183573|ref|XM_003441407.2|	GO:0001756
gi|542183573|ref|XM_003441407.2|	GO:0007160
gi|542183573|ref|XM_003441407.2|	GO:0007167
gi|542183573|ref|XM_003441407.2|	GO:0007519
gi|542183573|ref|XM_003441407.2|	GO:0022607
gi|542183573|ref|XM_003441407.2|	GO:0045860
gi|542183573|ref|XM_003441407.2|	GO:0071310
gi|542183573|ref|XM_003441407.2|	GO:0071495
gi|542183573|ref|XM_003441407.2|	GO:1901701
gi|542183577|ref|XM_003441555.2|	GO:0005634	60S acidic ribosomal P0
gi|542183577|ref|XM_003441555.2|	GO:0005925
gi|542183577|ref|XM_003441555.2|	GO:0016020
gi|542183577|ref|XM_003441555.2|	GO:0022625
gi|542183577|ref|XM_003441555.2|	GO:0036464
gi|542183577|ref|XM_003441555.2|	GO:0070062
gi|542183577|ref|XM_003441555.2|	GO:0044822
gi|542183577|ref|XM_003441555.2|	GO:0042254
gi|542183577|ref|XM_003441555.2|	GO:0043009
gi|542183580|ref|XM_003441405.2|	GO:0005604	lysyl oxidase homolog 2A-like
gi|542183580|ref|XM_003441405.2|	GO:0005634
gi|542183580|ref|XM_003441405.2|	GO:0005694
gi|542183580|ref|XM_003441405.2|	GO:0016020
gi|542183580|ref|XM_003441405.2|	GO:0004720
gi|542183580|ref|XM_003441405.2|	GO:0005044
gi|542183580|ref|XM_003441405.2|	GO:0005507
gi|542183580|ref|XM_003441405.2|	GO:0001666
gi|542183580|ref|XM_003441405.2|	GO:0001837
gi|542183580|ref|XM_003441405.2|	GO:0001935
gi|542183580|ref|XM_003441405.2|	GO:0002040
gi|542183580|ref|XM_003441405.2|	GO:0006351
gi|542183580|ref|XM_003441405.2|	GO:0006898
gi|542183580|ref|XM_003441405.2|	GO:0016568
gi|542183580|ref|XM_003441405.2|	GO:0030199
gi|542183580|ref|XM_003441405.2|	GO:0032332
gi|542183580|ref|XM_003441405.2|	GO:0043542
gi|542183580|ref|XM_003441405.2|	GO:0045892
gi|542183580|ref|XM_003441405.2|	GO:0055114
gi|542183580|ref|XM_003441405.2|	EC:1.4.3.13
gi|542183595|ref|XM_005469272.1|	GO:0003676	angiogenic factor with G patch and FHA domains 1 isoform X1
gi|542183595|ref|XM_005469272.1|	GO:0001525
gi|542183595|ref|XM_005469272.1|	GO:0001570
gi|542183595|ref|XM_005469272.1|	GO:0051897
gi|542183595|ref|XM_005469272.1|	GO:0060841
gi|542183623|ref|XM_003441552.2|	GO:0005789	syntaxin-18
gi|542183623|ref|XM_003441552.2|	GO:0016021
gi|542183623|ref|XM_003441552.2|	GO:0031201
gi|542183623|ref|XM_003441552.2|	GO:0005484
gi|542183623|ref|XM_003441552.2|	GO:0019904
gi|542183623|ref|XM_003441552.2|	GO:0006886
gi|542183623|ref|XM_003441552.2|	GO:0006890
gi|542183623|ref|XM_003441552.2|	GO:0061025
gi|542183623|ref|XM_003441552.2|	GO:0090158
gi|542183623|ref|XM_003441552.2|	GO:1902117
gi|542183623|ref|XM_003441552.2|	GO:1902953
gi|542183623|ref|XM_003441552.2|	GO:1903358
gi|542183626|ref|XM_003441554.2|	GO:0000139	neuron-specific family member 1
gi|542183626|ref|XM_003441554.2|	GO:0005634
gi|542183626|ref|XM_003441554.2|	GO:0005768
gi|542183626|ref|XM_003441554.2|	GO:0016021
gi|542183626|ref|XM_003441554.2|	GO:0016328
gi|542183626|ref|XM_003441554.2|	GO:0045211
gi|542183626|ref|XM_003441554.2|	GO:0032051
gi|542183626|ref|XM_003441554.2|	GO:0043565
gi|542183626|ref|XM_003441554.2|	GO:0006355
gi|542183626|ref|XM_003441554.2|	GO:0007212
gi|542183626|ref|XM_003441554.2|	GO:0043049
gi|542183626|ref|XM_003441554.2|	GO:0048268
gi|542183629|ref|XM_003441551.2|	GO:0005654	homeobox MSX-1
gi|542183629|ref|XM_003441551.2|	GO:0005667
gi|542183629|ref|XM_003441551.2|	GO:0005737
gi|542183629|ref|XM_003441551.2|	GO:0000977
gi|542183629|ref|XM_003441551.2|	GO:0000982
gi|542183629|ref|XM_003441551.2|	GO:0001227
gi|542183629|ref|XM_003441551.2|	GO:0001228
gi|542183629|ref|XM_003441551.2|	GO:0002039
gi|542183629|ref|XM_003441551.2|	GO:0000122
gi|542183629|ref|XM_003441551.2|	GO:0001701
gi|542183629|ref|XM_003441551.2|	GO:0003198
gi|542183629|ref|XM_003441551.2|	GO:0006366
gi|542183629|ref|XM_003441551.2|	GO:0007517
gi|542183629|ref|XM_003441551.2|	GO:0008285
gi|542183629|ref|XM_003441551.2|	GO:0009952
gi|542183629|ref|XM_003441551.2|	GO:0010463
gi|542183629|ref|XM_003441551.2|	GO:0021983
gi|542183629|ref|XM_003441551.2|	GO:0023019
gi|542183629|ref|XM_003441551.2|	GO:0030308
gi|542183629|ref|XM_003441551.2|	GO:0030513
gi|542183629|ref|XM_003441551.2|	GO:0030901
gi|542183629|ref|XM_003441551.2|	GO:0034504
gi|542183629|ref|XM_003441551.2|	GO:0035115
gi|542183629|ref|XM_003441551.2|	GO:0035116
gi|542183629|ref|XM_003441551.2|	GO:0035880
gi|542183629|ref|XM_003441551.2|	GO:0042474
gi|542183629|ref|XM_003441551.2|	GO:0042475
gi|542183629|ref|XM_003441551.2|	GO:0042481
gi|542183629|ref|XM_003441551.2|	GO:0043049
gi|542183629|ref|XM_003441551.2|	GO:0043066
gi|542183629|ref|XM_003441551.2|	GO:0045944
gi|542183629|ref|XM_003441551.2|	GO:0050821
gi|542183629|ref|XM_003441551.2|	GO:0051154
gi|542183629|ref|XM_003441551.2|	GO:0060021
gi|542183629|ref|XM_003441551.2|	GO:0060325
gi|542183629|ref|XM_003441551.2|	GO:0060349
gi|542183629|ref|XM_003441551.2|	GO:0060536
gi|542183629|ref|XM_003441551.2|	GO:0061180
gi|542183629|ref|XM_003441551.2|	GO:0061312
gi|542183629|ref|XM_003441551.2|	GO:0071316
gi|542183629|ref|XM_003441551.2|	GO:0090427
gi|542183629|ref|XM_003441551.2|	GO:1902255
gi|542183629|ref|XM_003441551.2|	GO:2000678
gi|542183629|ref|XM_003441551.2|	GO:2001055
gi|542183632|ref|XM_003441550.2|	GO:0044699	cytokine 1
gi|542183635|ref|XM_005469279.1|	GO:0007224	limbin
gi|542183647|ref|XM_005469282.1|	GO:0007224	ellis-van Creveld syndrome
gi|542183670|ref|XM_003441400.2|	GO:0097149	rac GTPase-activating 1-like
gi|542183670|ref|XM_003441400.2|	GO:0005096
gi|542183670|ref|XM_003441400.2|	GO:0008017
gi|542183670|ref|XM_003441400.2|	GO:0046872
gi|542183670|ref|XM_003441400.2|	GO:0000915
gi|542183670|ref|XM_003441400.2|	GO:0035556
gi|542183670|ref|XM_003441400.2|	GO:0090307
gi|542183703|ref|XM_003441547.2|	GO:0016021	transmembrane adipocyte-associated 1
gi|542183703|ref|XM_003441547.2|	GO:0008270
gi|542183710|ref|XM_005469292.1|	GO:0016021	E3 ubiquitin ISG15 ligase TRIM25-like
gi|542183710|ref|XM_005469292.1|	GO:0008270
gi|542183730|ref|XM_003441546.2|	GO:0005789	phosphatidate phosphatase LPIN2-like isoform X1
gi|542183730|ref|XM_003441546.2|	GO:0005829
gi|542183730|ref|XM_003441546.2|	GO:0003713
gi|542183730|ref|XM_003441546.2|	GO:0008195
gi|542183730|ref|XM_003441546.2|	GO:0006470
gi|542183730|ref|XM_003441546.2|	GO:0006631
gi|542183730|ref|XM_003441546.2|	GO:0044249
gi|542183730|ref|XM_003441546.2|	GO:0045944
gi|542183730|ref|XM_003441546.2|	GO:1901576
gi|542183730|ref|XM_003441546.2|	EC:3.1.3.4
gi|542183733|ref|XM_003441545.2|	GO:0005509	myosin regulatory light polypeptide 9
gi|542183736|ref|XM_005469297.1|	GO:0005654	proline-rich 36-like
gi|542183736|ref|XM_005469297.1|	GO:0005813
gi|542183736|ref|XM_005469297.1|	GO:0003677
gi|542183736|ref|XM_005469297.1|	GO:0000122
gi|542183736|ref|XM_005469297.1|	GO:0010470
gi|542183736|ref|XM_005469297.1|	GO:0038092
gi|542183736|ref|XM_005469297.1|	GO:0045666
gi|542183736|ref|XM_005469297.1|	GO:0060041
gi|542183740|ref|XM_003441395.2|	GO:0023052	disks large-associated 4-like isoform X3
gi|542183747|ref|XM_003441543.2|	GO:0045095	keratin, type II cytoskeletal 8-like
gi|542183747|ref|XM_003441543.2|	GO:0005198
gi|542183747|ref|XM_003441543.2|	GO:0031101
gi|542183749|ref|XM_005469299.1|	GO:0016021	V-set and transmembrane domain-containing 2
gi|542183752|ref|XM_003441542.2|	GO:0043227	-glutamine gamma-glutamyltransferase 2
gi|542183752|ref|XM_003441542.2|	GO:0044444
gi|542183752|ref|XM_003441542.2|	GO:0003810
gi|542183752|ref|XM_003441542.2|	GO:0046872
gi|542183752|ref|XM_003441542.2|	GO:0018149
gi|542183752|ref|XM_003441542.2|	GO:0044699
gi|542183752|ref|XM_003441542.2|	GO:0065007
gi|542183752|ref|XM_003441542.2|	EC:2.3.2.13
gi|542183755|ref|XM_005469300.1|	GO:0005654	keratin, type II cytoskeletal 8-like
gi|542183755|ref|XM_005469300.1|	GO:0005737
gi|542183755|ref|XM_005469300.1|	GO:0016363
gi|542183755|ref|XM_005469300.1|	GO:0045095
gi|542183755|ref|XM_005469300.1|	GO:0005198
gi|542183755|ref|XM_005469300.1|	GO:0007601
gi|542183755|ref|XM_005469300.1|	GO:0050896
gi|542183759|ref|XM_005469301.1|	GO:0000166	eukaryotic translation initiation factor 4B isoform X2
gi|542183759|ref|XM_005469301.1|	GO:0003743
gi|542183759|ref|XM_005469301.1|	GO:0006413
gi|542183767|ref|XM_003441541.2|	GO:0005882	keratin, type I cytoskeletal 18
gi|542183767|ref|XM_003441541.2|	GO:0005198
gi|542183776|ref|XM_005469303.1|	GO:0005622	tensin-2 isoform X1
gi|542183776|ref|XM_005469303.1|	GO:0035556
gi|542183788|ref|XM_003441540.2|	GO:0005634	vitamin D3 receptor B
gi|542183788|ref|XM_003441540.2|	GO:0003707
gi|542183788|ref|XM_003441540.2|	GO:0004887
gi|542183788|ref|XM_003441540.2|	GO:0008134
gi|542183788|ref|XM_003441540.2|	GO:0008270
gi|542183788|ref|XM_003441540.2|	GO:0008434
gi|542183788|ref|XM_003441540.2|	GO:0043565
gi|542183788|ref|XM_003441540.2|	GO:0070644
gi|542183788|ref|XM_003441540.2|	GO:1902098
gi|542183788|ref|XM_003441540.2|	GO:1902121
gi|542183788|ref|XM_003441540.2|	GO:0001503
gi|542183788|ref|XM_003441540.2|	GO:0006357
gi|542183788|ref|XM_003441540.2|	GO:0006366
gi|542183788|ref|XM_003441540.2|	GO:0043401
gi|542183788|ref|XM_003441540.2|	GO:0055074
gi|542183788|ref|XM_003441540.2|	GO:0070561
gi|542183793|ref|XM_005469306.1|	GO:0000118	histone deacetylase 7-like isoform X1
gi|542183793|ref|XM_005469306.1|	GO:0004407
gi|542183793|ref|XM_005469306.1|	GO:0016575
gi|542183793|ref|XM_005469306.1|	EC:3.5.1.98
gi|542183809|ref|XM_005469310.1|	GO:0046983	twist-related 2-like
gi|542183812|ref|XM_003441538.2|	GO:0005765	heme transporter hrg1-A-like
gi|542183812|ref|XM_003441538.2|	GO:0010008
gi|542183812|ref|XM_003441538.2|	GO:0016021
gi|542183812|ref|XM_003441538.2|	GO:0015232
gi|542183812|ref|XM_003441538.2|	GO:0015886
gi|542183812|ref|XM_003441538.2|	GO:0048821
gi|542183819|ref|XM_003441537.2|	GO:0005634	PHD finger 13
gi|542183819|ref|XM_003441537.2|	GO:0003682
gi|542183819|ref|XM_003441537.2|	GO:0008270
gi|542183819|ref|XM_003441537.2|	GO:0007076
gi|542183819|ref|XM_003441537.2|	GO:0016568
gi|542183819|ref|XM_003441537.2|	GO:0051301
gi|542183822|ref|XM_003441536.2|	GO:0005743	dnaJ homolog subfamily C member 11-like
gi|542183822|ref|XM_003441536.2|	GO:0070062
gi|542183861|ref|XM_003441534.2|	GO:0005783	ubiquitin-conjugating enzyme E2 J2
gi|542183861|ref|XM_003441534.2|	GO:0016874
gi|542183861|ref|XM_003441534.2|	GO:0031625
gi|542183861|ref|XM_003441534.2|	GO:0061630
gi|542183861|ref|XM_003441534.2|	GO:0061631
gi|542183861|ref|XM_003441534.2|	GO:0000209
gi|542183861|ref|XM_003441534.2|	GO:0030433
gi|542183861|ref|XM_003441534.2|	GO:1903955
gi|542183876|ref|XM_003441388.2|	GO:0005096	arf-GAP with coiled-coil, ANK repeat and PH domain-containing 3-like isoform X3
gi|542183876|ref|XM_003441388.2|	GO:0046872
gi|542183876|ref|XM_003441388.2|	GO:0043547
gi|542183879|ref|XM_003441533.2|	GO:0005643	ATP-dependent RNA helicase DDX19B
gi|542183879|ref|XM_003441533.2|	GO:0005737
gi|542183879|ref|XM_003441533.2|	GO:0031965
gi|542183879|ref|XM_003441533.2|	GO:0070062
gi|542183879|ref|XM_003441533.2|	GO:0003723
gi|542183879|ref|XM_003441533.2|	GO:0004004
gi|542183879|ref|XM_003441533.2|	GO:0005515
gi|542183879|ref|XM_003441533.2|	GO:0005524
gi|542183879|ref|XM_003441533.2|	GO:0006406
gi|542183879|ref|XM_003441533.2|	GO:0010501
gi|542183879|ref|XM_003441533.2|	GO:0015031
gi|542183882|ref|XM_003441387.2|	GO:0003723	tRNA pseudouridine synthase-like 1
gi|542183882|ref|XM_003441387.2|	GO:0009982
gi|542183882|ref|XM_003441387.2|	GO:0001522
gi|542183882|ref|XM_003441387.2|	GO:0008033
gi|542183882|ref|XM_003441387.2|	EC:5.4.99.12
gi|542183885|ref|XM_003441386.2|	GO:0005634	calcium calmodulin-dependent kinase II inhibitor 2-like
gi|542183885|ref|XM_003441386.2|	GO:0005829
gi|542183885|ref|XM_003441386.2|	GO:0005886
gi|542183885|ref|XM_003441386.2|	GO:0014069
gi|542183885|ref|XM_003441386.2|	GO:0030425
gi|542183885|ref|XM_003441386.2|	GO:0043025
gi|542183885|ref|XM_003441386.2|	GO:0008427
gi|542183885|ref|XM_003441386.2|	GO:0016301
gi|542183885|ref|XM_003441386.2|	GO:0019901
gi|542183885|ref|XM_003441386.2|	GO:0007268
gi|542183885|ref|XM_003441386.2|	GO:0016310
gi|542183885|ref|XM_003441386.2|	GO:1904030
gi|542183888|ref|XM_003441385.2|	GO:0004252	trypsin-like
gi|542183888|ref|XM_003441385.2|	GO:0006508
gi|542183888|ref|XM_003441385.2|	EC:3.4.21
gi|542183892|ref|XM_003441532.2|	GO:0005615	trypsin-like isoform X1
gi|542183892|ref|XM_003441532.2|	GO:0004252
gi|542183892|ref|XM_003441532.2|	GO:0006508
gi|542183892|ref|XM_003441532.2|	EC:3.4.21
gi|542183895|ref|XM_005469324.1|	GO:0005623	dnaJ homolog subfamily C member 16-like
gi|542183895|ref|XM_005469324.1|	GO:0045454
gi|542183899|ref|XM_003441531.2|	GO:0005576	cytidine deaminase
gi|542183899|ref|XM_003441531.2|	GO:0005829
gi|542183899|ref|XM_003441531.2|	GO:0001882
gi|542183899|ref|XM_003441531.2|	GO:0004126
gi|542183899|ref|XM_003441531.2|	GO:0008270
gi|542183899|ref|XM_003441531.2|	GO:0042803
gi|542183899|ref|XM_003441531.2|	GO:0007166
gi|542183899|ref|XM_003441531.2|	GO:0009972
gi|542183899|ref|XM_003441531.2|	GO:0019858
gi|542183899|ref|XM_003441531.2|	GO:0030308
gi|542183899|ref|XM_003441531.2|	GO:0043097
gi|542183899|ref|XM_003441531.2|	GO:0045980
gi|542183899|ref|XM_003441531.2|	GO:0051289
gi|542183899|ref|XM_003441531.2|	EC:3.5.4.5
gi|542183902|ref|XM_005469325.1|	GO:0005797	beta-1,3-galactosyltransferase 6
gi|542183902|ref|XM_005469325.1|	GO:0016021
gi|542183902|ref|XM_005469325.1|	GO:0008499
gi|542183902|ref|XM_005469325.1|	GO:0047220
gi|542183902|ref|XM_005469325.1|	GO:0006024
gi|542183902|ref|XM_005469325.1|	GO:0006486
gi|542183902|ref|XM_005469325.1|	EC:2.4.1.134
gi|542183906|ref|XM_003441529.2|	GO:0000139	kish-B
gi|542183906|ref|XM_003441529.2|	GO:0016021
gi|542183909|ref|XM_003441527.2|	GO:0000922	mitogen-activated kinase 14 isoform X2
gi|542183909|ref|XM_003441527.2|	GO:0005654
gi|542183909|ref|XM_003441527.2|	GO:0005739
gi|542183909|ref|XM_003441527.2|	GO:0005829
gi|542183909|ref|XM_003441527.2|	GO:0070062
gi|542183909|ref|XM_003441527.2|	GO:0004707
gi|542183909|ref|XM_003441527.2|	GO:0005524
gi|542183909|ref|XM_003441527.2|	GO:0051525
gi|542183909|ref|XM_003441527.2|	GO:0000077
gi|542183909|ref|XM_003441527.2|	GO:0000902
gi|542183909|ref|XM_003441527.2|	GO:0001502
gi|542183909|ref|XM_003441527.2|	GO:0001525
gi|542183909|ref|XM_003441527.2|	GO:0001756
gi|542183909|ref|XM_003441527.2|	GO:0002062
gi|542183909|ref|XM_003441527.2|	GO:0006006
gi|542183909|ref|XM_003441527.2|	GO:0006351
gi|542183909|ref|XM_003441527.2|	GO:0007178
gi|542183909|ref|XM_003441527.2|	GO:0007519
gi|542183909|ref|XM_003441527.2|	GO:0014835
gi|542183909|ref|XM_003441527.2|	GO:0018105
gi|542183909|ref|XM_003441527.2|	GO:0019395
gi|542183909|ref|XM_003441527.2|	GO:0030316
gi|542183909|ref|XM_003441527.2|	GO:0031281
gi|542183909|ref|XM_003441527.2|	GO:0031647
gi|542183909|ref|XM_003441527.2|	GO:0031663
gi|542183909|ref|XM_003441527.2|	GO:0032495
gi|542183909|ref|XM_003441527.2|	GO:0035924
gi|542183909|ref|XM_003441527.2|	GO:0035994
gi|542183909|ref|XM_003441527.2|	GO:0038066
gi|542183909|ref|XM_003441527.2|	GO:0040016
gi|542183909|ref|XM_003441527.2|	GO:0042307
gi|542183909|ref|XM_003441527.2|	GO:0042770
gi|542183909|ref|XM_003441527.2|	GO:0045648
gi|542183909|ref|XM_003441527.2|	GO:0045663
gi|542183909|ref|XM_003441527.2|	GO:0045944
gi|542183909|ref|XM_003441527.2|	GO:0046326
gi|542183909|ref|XM_003441527.2|	GO:0048010
gi|542183909|ref|XM_003441527.2|	GO:0048696
gi|542183909|ref|XM_003441527.2|	GO:0051146
gi|542183909|ref|XM_003441527.2|	GO:0060045
gi|542183909|ref|XM_003441527.2|	GO:0071479
gi|542183909|ref|XM_003441527.2|	GO:0090090
gi|542183909|ref|XM_003441527.2|	GO:0090336
gi|542183909|ref|XM_003441527.2|	GO:0090400
gi|542183909|ref|XM_003441527.2|	GO:1900015
gi|542183909|ref|XM_003441527.2|	GO:1901741
gi|542183909|ref|XM_003441527.2|	GO:2000379
gi|542183909|ref|XM_003441527.2|	EC:2.7.11.24
gi|542183912|ref|XM_003441528.2|	GO:0000922	mitogen-activated kinase 14A isoform X1
gi|542183912|ref|XM_003441528.2|	GO:0005654
gi|542183912|ref|XM_003441528.2|	GO:0005739
gi|542183912|ref|XM_003441528.2|	GO:0005829
gi|542183912|ref|XM_003441528.2|	GO:0070062
gi|542183912|ref|XM_003441528.2|	GO:0004707
gi|542183912|ref|XM_003441528.2|	GO:0005524
gi|542183912|ref|XM_003441528.2|	GO:0051525
gi|542183912|ref|XM_003441528.2|	GO:0000077
gi|542183912|ref|XM_003441528.2|	GO:0000902
gi|542183912|ref|XM_003441528.2|	GO:0001502
gi|542183912|ref|XM_003441528.2|	GO:0001525
gi|542183912|ref|XM_003441528.2|	GO:0001756
gi|542183912|ref|XM_003441528.2|	GO:0001890
gi|542183912|ref|XM_003441528.2|	GO:0002062
gi|542183912|ref|XM_003441528.2|	GO:0006006
gi|542183912|ref|XM_003441528.2|	GO:0006351
gi|542183912|ref|XM_003441528.2|	GO:0007178
gi|542183912|ref|XM_003441528.2|	GO:0007519
gi|542183912|ref|XM_003441528.2|	GO:0014835
gi|542183912|ref|XM_003441528.2|	GO:0018105
gi|542183912|ref|XM_003441528.2|	GO:0019395
gi|542183912|ref|XM_003441528.2|	GO:0030316
gi|542183912|ref|XM_003441528.2|	GO:0031281
gi|542183912|ref|XM_003441528.2|	GO:0031647
gi|542183912|ref|XM_003441528.2|	GO:0031663
gi|542183912|ref|XM_003441528.2|	GO:0032495
gi|542183912|ref|XM_003441528.2|	GO:0035924
gi|542183912|ref|XM_003441528.2|	GO:0035994
gi|542183912|ref|XM_003441528.2|	GO:0038066
gi|542183912|ref|XM_003441528.2|	GO:0040016
gi|542183912|ref|XM_003441528.2|	GO:0042307
gi|542183912|ref|XM_003441528.2|	GO:0042770
gi|542183912|ref|XM_003441528.2|	GO:0045648
gi|542183912|ref|XM_003441528.2|	GO:0045663
gi|542183912|ref|XM_003441528.2|	GO:0045944
gi|542183912|ref|XM_003441528.2|	GO:0046326
gi|542183912|ref|XM_003441528.2|	GO:0048010
gi|542183912|ref|XM_003441528.2|	GO:0048696
gi|542183912|ref|XM_003441528.2|	GO:0051146
gi|542183912|ref|XM_003441528.2|	GO:0060045
gi|542183912|ref|XM_003441528.2|	GO:0071479
gi|542183912|ref|XM_003441528.2|	GO:0090090
gi|542183912|ref|XM_003441528.2|	GO:0090336
gi|542183912|ref|XM_003441528.2|	GO:0090400
gi|542183912|ref|XM_003441528.2|	GO:1900015
gi|542183912|ref|XM_003441528.2|	GO:1901741
gi|542183912|ref|XM_003441528.2|	GO:2000379
gi|542183912|ref|XM_003441528.2|	EC:2.7.11.24
gi|542183915|ref|XM_003441526.2|	GO:0004674	SRSF kinase 1-like isoform X2
gi|542183915|ref|XM_003441526.2|	GO:0005524
gi|542183915|ref|XM_003441526.2|	GO:0006468
gi|542183915|ref|XM_003441526.2|	EC:2.7.11
gi|542183922|ref|XM_005469327.1|	GO:0016021	tetraspan membrane of hair cell stereocilia homolog
gi|542183922|ref|XM_005469327.1|	GO:0016324
gi|542183922|ref|XM_005469327.1|	GO:0032426
gi|542183922|ref|XM_005469327.1|	GO:0050910
gi|542183922|ref|XM_005469327.1|	GO:0060088
gi|542183937|ref|XM_003441379.2|	GO:0016021	adenosine receptor A1-like
gi|542183937|ref|XM_003441379.2|	GO:0001609
gi|542183937|ref|XM_003441379.2|	GO:0001973
gi|542183944|ref|XM_005469330.1|	GO:0003676	zinc finger 497-like
gi|542183944|ref|XM_005469330.1|	GO:0046872
gi|542183948|ref|XM_005469331.1|	GO:0005730	guanine nucleotide-binding -like 3
gi|542183948|ref|XM_005469331.1|	GO:0003924
gi|542183948|ref|XM_005469331.1|	GO:0005525
gi|542183948|ref|XM_005469331.1|	GO:0000467
gi|542183948|ref|XM_005469331.1|	GO:0003407
gi|542183948|ref|XM_005469331.1|	GO:0007096
gi|542183948|ref|XM_005469331.1|	GO:0042127
gi|542183948|ref|XM_005469331.1|	GO:0045664
gi|542183952|ref|XM_003441523.2|	GO:0005787	signal peptidase complex subunit 1
gi|542183952|ref|XM_003441523.2|	GO:0030176
gi|542183952|ref|XM_003441523.2|	GO:0008233
gi|542183952|ref|XM_003441523.2|	GO:0043022
gi|542183952|ref|XM_003441523.2|	GO:0006465
gi|542183952|ref|XM_003441523.2|	GO:0045047
gi|542183955|ref|XM_003441378.2|	GO:0016021	glycosyltransferase 8 domain-containing 1
gi|542183955|ref|XM_003441378.2|	GO:0000026
gi|542183955|ref|XM_003441378.2|	GO:0000033
gi|542183955|ref|XM_003441378.2|	GO:0001962
gi|542183955|ref|XM_003441378.2|	GO:0003980
gi|542183955|ref|XM_003441378.2|	GO:0004376
gi|542183955|ref|XM_003441378.2|	GO:0004576
gi|542183955|ref|XM_003441378.2|	GO:0004583
gi|542183955|ref|XM_003441378.2|	GO:0008375
gi|542183955|ref|XM_003441378.2|	GO:0008376
gi|542183955|ref|XM_003441378.2|	GO:0008755
gi|542183955|ref|XM_003441378.2|	GO:0008921
gi|542183955|ref|XM_003441378.2|	GO:0016759
gi|542183955|ref|XM_003441378.2|	GO:0018715
gi|542183955|ref|XM_003441378.2|	GO:0018716
gi|542183955|ref|XM_003441378.2|	GO:0018717
gi|542183955|ref|XM_003441378.2|	GO:0018718
gi|542183955|ref|XM_003441378.2|	GO:0019187
gi|542183955|ref|XM_003441378.2|	GO:0031278
gi|542183955|ref|XM_003441378.2|	GO:0033556
gi|542183955|ref|XM_003441378.2|	GO:0035496
gi|542183955|ref|XM_003441378.2|	GO:0042281
gi|542183955|ref|XM_003441378.2|	GO:0042283
gi|542183955|ref|XM_003441378.2|	GO:0045140
gi|542183955|ref|XM_003441378.2|	GO:0046920
gi|542183955|ref|XM_003441378.2|	GO:0046921
gi|542183955|ref|XM_003441378.2|	GO:0052638
gi|542183955|ref|XM_003441378.2|	GO:0052639
gi|542183955|ref|XM_003441378.2|	GO:0052640
gi|542183955|ref|XM_003441378.2|	GO:0052641
gi|542183955|ref|XM_003441378.2|	GO:0052757
gi|542183955|ref|XM_003441378.2|	GO:0052824
gi|542183955|ref|XM_003441378.2|	GO:0080062
gi|542183955|ref|XM_003441378.2|	GO:0008152
gi|542183955|ref|XM_003441378.2|	EC:2.4.1
gi|542183961|ref|XM_005469333.1|	GO:0004672	serine threonine- kinase Nek4 isoform X1
gi|542183961|ref|XM_005469333.1|	GO:0005524
gi|542183961|ref|XM_005469333.1|	GO:0006468
gi|542183980|ref|XM_003441376.2|	GO:0004674	calcium calmodulin-dependent kinase type 1-like isoform X2
gi|542183980|ref|XM_003441376.2|	GO:0005524
gi|542183980|ref|XM_003441376.2|	GO:0006468
gi|542183980|ref|XM_003441376.2|	EC:2.7.11
gi|542183987|ref|XM_003441375.2|	GO:0005783	coiled-coil domain-containing 3-like
gi|542183990|ref|XM_003441522.2|	GO:0005829	vesicle-associated membrane 3
gi|542183990|ref|XM_003441522.2|	GO:0008021
gi|542183990|ref|XM_003441522.2|	GO:0009986
gi|542183990|ref|XM_003441522.2|	GO:0016021
gi|542183990|ref|XM_003441522.2|	GO:0016324
gi|542183990|ref|XM_003441522.2|	GO:0030054
gi|542183990|ref|XM_003441522.2|	GO:0030141
gi|542183990|ref|XM_003441522.2|	GO:0030665
gi|542183990|ref|XM_003441522.2|	GO:0031201
gi|542183990|ref|XM_003441522.2|	GO:0043005
gi|542183990|ref|XM_003441522.2|	GO:0055037
gi|542183990|ref|XM_003441522.2|	GO:0005484
gi|542183990|ref|XM_003441522.2|	GO:0017075
gi|542183990|ref|XM_003441522.2|	GO:0001921
gi|542183990|ref|XM_003441522.2|	GO:0017156
gi|542183990|ref|XM_003441522.2|	GO:0034446
gi|542183990|ref|XM_003441522.2|	GO:0035493
gi|542183990|ref|XM_003441522.2|	GO:0042147
gi|542183990|ref|XM_003441522.2|	GO:0043001
gi|542183990|ref|XM_003441522.2|	GO:0051024
gi|542183990|ref|XM_003441522.2|	GO:0070254
gi|542183990|ref|XM_003441522.2|	GO:1903531
gi|542183990|ref|XM_003441522.2|	GO:1903593
gi|542184012|ref|XM_003441520.2|	GO:0000932	Proteasome subunit alpha type-5
gi|542184012|ref|XM_003441520.2|	GO:0005654
gi|542184012|ref|XM_003441520.2|	GO:0005829
gi|542184012|ref|XM_003441520.2|	GO:0005886
gi|542184012|ref|XM_003441520.2|	GO:0019773
gi|542184012|ref|XM_003441520.2|	GO:0070062
gi|542184012|ref|XM_003441520.2|	GO:0004298
gi|542184012|ref|XM_003441520.2|	GO:0005515
gi|542184012|ref|XM_003441520.2|	GO:0000082
gi|542184012|ref|XM_003441520.2|	GO:0000084
gi|542184012|ref|XM_003441520.2|	GO:0000090
gi|542184012|ref|XM_003441520.2|	GO:0000165
gi|542184012|ref|XM_003441520.2|	GO:0000186
gi|542184012|ref|XM_003441520.2|	GO:0000209
gi|542184012|ref|XM_003441520.2|	GO:0002223
gi|542184012|ref|XM_003441520.2|	GO:0002479
gi|542184012|ref|XM_003441520.2|	GO:0006521
gi|542184012|ref|XM_003441520.2|	GO:0006915
gi|542184012|ref|XM_003441520.2|	GO:0006977
gi|542184012|ref|XM_003441520.2|	GO:0007173
gi|542184012|ref|XM_003441520.2|	GO:0007265
gi|542184012|ref|XM_003441520.2|	GO:0007411
gi|542184012|ref|XM_003441520.2|	GO:0008286
gi|542184012|ref|XM_003441520.2|	GO:0008543
gi|542184012|ref|XM_003441520.2|	GO:0010467
gi|542184012|ref|XM_003441520.2|	GO:0010499
gi|542184012|ref|XM_003441520.2|	GO:0016032
gi|542184012|ref|XM_003441520.2|	GO:0031145
gi|542184012|ref|XM_003441520.2|	GO:0033209
gi|542184012|ref|XM_003441520.2|	GO:0034641
gi|542184012|ref|XM_003441520.2|	GO:0038061
gi|542184012|ref|XM_003441520.2|	GO:0038095
gi|542184012|ref|XM_003441520.2|	GO:0043066
gi|542184012|ref|XM_003441520.2|	GO:0044281
gi|542184012|ref|XM_003441520.2|	GO:0045087
gi|542184012|ref|XM_003441520.2|	GO:0048010
gi|542184012|ref|XM_003441520.2|	GO:0048011
gi|542184012|ref|XM_003441520.2|	GO:0051436
gi|542184012|ref|XM_003441520.2|	GO:0051437
gi|542184012|ref|XM_003441520.2|	GO:0090090
gi|542184012|ref|XM_003441520.2|	GO:0090263
gi|542184012|ref|XM_003441520.2|	EC:3.4.25
gi|542184015|ref|XM_005469342.1|	GO:0016021	sortilin isoform X1
gi|542184015|ref|XM_005469342.1|	GO:0032580
gi|542184015|ref|XM_005469342.1|	GO:0006810
gi|542184015|ref|XM_005469342.1|	GO:0071466
gi|542184019|ref|XM_005469343.1|	GO:0005634	Mdm4 isoform X1
gi|542184019|ref|XM_005469343.1|	GO:0008270
gi|542184019|ref|XM_005469343.1|	GO:0043066
gi|542184019|ref|XM_005469343.1|	GO:0071157
gi|542184043|ref|XM_003441372.2|	GO:0016021	transmembrane 183A isoform X1
gi|542184050|ref|XM_005469350.1|	GO:0005634	transcription factor EB isoform X1
gi|542184050|ref|XM_005469350.1|	GO:0005737
gi|542184050|ref|XM_005469350.1|	GO:0000978
gi|542184050|ref|XM_005469350.1|	GO:0001077
gi|542184050|ref|XM_005469350.1|	GO:0046983
gi|542184050|ref|XM_005469350.1|	GO:0006959
gi|542184050|ref|XM_005469350.1|	GO:0045893
gi|542184073|ref|XM_005469355.1|	GO:0005622	myoD family inhibitor
gi|542184073|ref|XM_005469355.1|	GO:0008134
gi|542184073|ref|XM_005469355.1|	GO:0000122
gi|542184073|ref|XM_005469355.1|	GO:0007257
gi|542184073|ref|XM_005469355.1|	GO:0009950
gi|542184073|ref|XM_005469355.1|	GO:0030178
gi|542184073|ref|XM_005469355.1|	GO:0043392
gi|542184073|ref|XM_005469355.1|	GO:0048704
gi|542184089|ref|XM_005469359.1|	GO:0005634	forkhead box P4 isoform X1
gi|542184089|ref|XM_005469359.1|	GO:0003700
gi|542184089|ref|XM_005469359.1|	GO:0043565
gi|542184089|ref|XM_005469359.1|	GO:0006351
gi|542184089|ref|XM_005469359.1|	GO:0006355
gi|542184093|ref|XM_003441514.2|	GO:0005739	FAM72A
gi|542184093|ref|XM_003441514.2|	GO:0005829
gi|542184093|ref|XM_003441514.2|	GO:0016020
gi|542184093|ref|XM_003441514.2|	GO:0031552
gi|542184093|ref|XM_003441514.2|	GO:0043065
gi|542184127|ref|XM_003441369.2|	GO:0005634	inhibitor of nuclear factor kappa-B kinase subunit epsilon
gi|542184127|ref|XM_003441369.2|	GO:0044446
gi|542184127|ref|XM_003441369.2|	GO:0004672
gi|542184127|ref|XM_003441369.2|	GO:0005524
gi|542184127|ref|XM_003441369.2|	GO:0006468
gi|542184127|ref|XM_003441369.2|	GO:0035556
gi|542184135|ref|XM_005469369.1|	GO:0004672	dual specificity tyrosine-phosphorylation-regulated kinase 3 isoform X1
gi|542184135|ref|XM_005469369.1|	GO:0005524
gi|542184135|ref|XM_005469369.1|	GO:0006468
gi|542184147|ref|XM_003441367.2|	GO:0005654	MAP kinase-activated kinase 2
gi|542184147|ref|XM_003441367.2|	GO:0005737
gi|542184147|ref|XM_003441367.2|	GO:0005813
gi|542184147|ref|XM_003441367.2|	GO:0070062
gi|542184147|ref|XM_003441367.2|	GO:0004683
gi|542184147|ref|XM_003441367.2|	GO:0004871
gi|542184147|ref|XM_003441367.2|	GO:0005516
gi|542184147|ref|XM_003441367.2|	GO:0005524
gi|542184147|ref|XM_003441367.2|	GO:0009931
gi|542184147|ref|XM_003441367.2|	GO:0051019
gi|542184147|ref|XM_003441367.2|	GO:0002224
gi|542184147|ref|XM_003441367.2|	GO:0006954
gi|542184147|ref|XM_003441367.2|	GO:0018105
gi|542184147|ref|XM_003441367.2|	GO:0031572
gi|542184147|ref|XM_003441367.2|	GO:0032496
gi|542184147|ref|XM_003441367.2|	GO:0032675
gi|542184147|ref|XM_003441367.2|	GO:0034097
gi|542184147|ref|XM_003441367.2|	GO:0035924
gi|542184147|ref|XM_003441367.2|	GO:0038066
gi|542184147|ref|XM_003441367.2|	GO:0042535
gi|542184147|ref|XM_003441367.2|	GO:0044351
gi|542184147|ref|XM_003441367.2|	GO:0046777
gi|542184147|ref|XM_003441367.2|	GO:0048010
gi|542184147|ref|XM_003441367.2|	GO:0048839
gi|542184147|ref|XM_003441367.2|	GO:0055113
gi|542184147|ref|XM_003441367.2|	GO:0070935
gi|542184147|ref|XM_003441367.2|	EC:2.7.11.17
gi|542184167|ref|XM_003441366.2|	GO:0005615	interleukin-10
gi|542184167|ref|XM_003441366.2|	GO:0005125
gi|542184167|ref|XM_003441366.2|	GO:0006954
gi|542184167|ref|XM_003441366.2|	GO:0006955
gi|542184167|ref|XM_003441366.2|	GO:0032496
gi|542184167|ref|XM_003441366.2|	GO:0046427
gi|542184174|ref|XM_005469377.1|	GO:0005615	interleukin-20-like
gi|542184174|ref|XM_005469377.1|	GO:0005125
gi|542184174|ref|XM_005469377.1|	GO:0045517
gi|542184174|ref|XM_005469377.1|	GO:0045518
gi|542184174|ref|XM_005469377.1|	GO:0006954
gi|542184174|ref|XM_005469377.1|	GO:0006955
gi|542184174|ref|XM_005469377.1|	GO:0045672
gi|542184174|ref|XM_005469377.1|	GO:0046427
gi|542184182|ref|XM_003441365.2|	GO:0005578	prolargin
gi|542184182|ref|XM_003441365.2|	GO:0070062
gi|542184182|ref|XM_003441365.2|	GO:0005201
gi|542184182|ref|XM_003441365.2|	GO:0007569
gi|542184185|ref|XM_003441364.2|	GO:0005578	fibromodulin-like
gi|542184188|ref|XM_005469379.1|	GO:0005887	sodium- and chloride-dependent neutral and basic amino acid transporter B(0+)
gi|542184188|ref|XM_005469379.1|	GO:0031982
gi|542184188|ref|XM_005469379.1|	GO:0005328
gi|542184188|ref|XM_005469379.1|	GO:0015171
gi|542184188|ref|XM_005469379.1|	GO:0003333
gi|542184188|ref|XM_005469379.1|	GO:0006520
gi|542184188|ref|XM_005469379.1|	GO:0006836
gi|542184192|ref|XM_005469380.1|	GO:0005576	chitinase 1
gi|542184192|ref|XM_005469380.1|	GO:0005737
gi|542184192|ref|XM_005469380.1|	GO:0004568
gi|542184192|ref|XM_005469380.1|	GO:0008061
gi|542184192|ref|XM_005469380.1|	GO:0005975
gi|542184192|ref|XM_005469380.1|	GO:0006032
gi|542184192|ref|XM_005469380.1|	EC:3.2.1.14
gi|542184216|ref|XM_003441510.2|	GO:0007010	engulfment and cell motility 2 isoform X1
gi|542184216|ref|XM_003441510.2|	GO:0016477
gi|542184216|ref|XM_003441510.2|	GO:0098609
gi|542184230|ref|XM_005469388.1|	GO:0005096	ADP-ribosylation factor GTPase-activating 1 isoform X1
gi|542184230|ref|XM_005469388.1|	GO:0046872
gi|542184230|ref|XM_005469388.1|	GO:0043547
gi|542184245|ref|XM_003441509.2|	GO:0005789	translocon-associated subunit alpha-like
gi|542184245|ref|XM_003441509.2|	GO:0016021
gi|542184245|ref|XM_003441509.2|	GO:0005515
gi|542184245|ref|XM_003441509.2|	GO:0006412
gi|542184245|ref|XM_003441509.2|	GO:0006614
gi|542184245|ref|XM_003441509.2|	GO:0008284
gi|542184245|ref|XM_003441509.2|	GO:0036498
gi|542184252|ref|XM_003441358.2|	GO:0007399	neuritin-like
gi|542184259|ref|XM_003441508.2|	GO:0005802	SYS1 homolog
gi|542184259|ref|XM_003441508.2|	GO:0030173
gi|542184259|ref|XM_003441508.2|	GO:0000042
gi|542184259|ref|XM_003441508.2|	GO:0006895
gi|542184259|ref|XM_003441508.2|	GO:0043001
gi|542184263|ref|XM_005469393.1|	GO:0016790	bile acid- :amino acid N-acyltransferase-like isoform X2
gi|542184263|ref|XM_005469393.1|	GO:0006637
gi|542184274|ref|XM_003441357.2|	GO:0046854	inositol polyphosphate 1-phosphatase
gi|542184276|ref|XM_005469395.1|	GO:0005634	NGFI-A-binding 2 isoform X1
gi|542184276|ref|XM_005469395.1|	GO:0045892
gi|542184276|ref|XM_005469395.1|	GO:0048731
gi|542184296|ref|XM_003441506.2|	GO:0005634	probable nuclear hormone receptor HR38
gi|542184296|ref|XM_003441506.2|	GO:0003707
gi|542184296|ref|XM_003441506.2|	GO:0004879
gi|542184296|ref|XM_003441506.2|	GO:0008270
gi|542184296|ref|XM_003441506.2|	GO:0043565
gi|542184296|ref|XM_003441506.2|	GO:0006351
gi|542184296|ref|XM_003441506.2|	GO:0006355
gi|542184296|ref|XM_003441506.2|	GO:0030522
gi|542184296|ref|XM_003441506.2|	GO:0043401
gi|542184299|ref|XM_005469401.1|	GO:0005622	diacylglycerol kinase alpha
gi|542184299|ref|XM_005469401.1|	GO:0004143
gi|542184299|ref|XM_005469401.1|	GO:0005509
gi|542184299|ref|XM_005469401.1|	GO:0005524
gi|542184299|ref|XM_005469401.1|	GO:0007205
gi|542184299|ref|XM_005469401.1|	GO:0016310
gi|542184299|ref|XM_005469401.1|	GO:0035556
gi|542184299|ref|XM_005469401.1|	EC:2.7.1.107
gi|542184311|ref|XM_003441353.2|	GO:0012505	syntaxin-16 isoform X1
gi|542184311|ref|XM_003441353.2|	GO:0016021
gi|542184311|ref|XM_003441353.2|	GO:0031201
gi|542184311|ref|XM_003441353.2|	GO:0000149
gi|542184311|ref|XM_003441353.2|	GO:0005484
gi|542184311|ref|XM_003441353.2|	GO:0006886
gi|542184311|ref|XM_003441353.2|	GO:0006891
gi|542184311|ref|XM_003441353.2|	GO:0006906
gi|542184311|ref|XM_003441353.2|	GO:0039023
gi|542184311|ref|XM_003441353.2|	GO:0048278
gi|542184329|ref|XM_003441351.2|	GO:0016021	canopy homolog 2-like
gi|542184329|ref|XM_003441351.2|	GO:0010629
gi|542184329|ref|XM_003441351.2|	GO:0010988
gi|542184329|ref|XM_003441351.2|	GO:0045716
gi|542184358|ref|XM_003441503.2|	GO:0005634	probable aminopeptidase NPEPL1
gi|542184358|ref|XM_003441503.2|	GO:0005737
gi|542184358|ref|XM_003441503.2|	GO:0004177
gi|542184358|ref|XM_003441503.2|	GO:0005515
gi|542184358|ref|XM_003441503.2|	GO:0008235
gi|542184358|ref|XM_003441503.2|	GO:0030145
gi|542184358|ref|XM_003441503.2|	GO:0006508
gi|542184358|ref|XM_003441503.2|	EC:3.4.11
gi|542184360|ref|XM_003441502.2|	GO:0005615	cathepsin Z
gi|542184360|ref|XM_003441502.2|	GO:0005764
gi|542184360|ref|XM_003441502.2|	GO:0005783
gi|542184360|ref|XM_003441502.2|	GO:0070062
gi|542184360|ref|XM_003441502.2|	GO:0004197
gi|542184360|ref|XM_003441502.2|	GO:0001525
gi|542184360|ref|XM_003441502.2|	GO:0051603
gi|542184360|ref|XM_003441502.2|	GO:0060441
gi|542184360|ref|XM_003441502.2|	EC:3.4.22
gi|542184367|ref|XM_003441501.2|	GO:0016020	negative elongation factor C D
gi|542184367|ref|XM_003441501.2|	GO:0032021
gi|542184367|ref|XM_003441501.2|	GO:0003746
gi|542184367|ref|XM_003441501.2|	GO:0005515
gi|542184367|ref|XM_003441501.2|	GO:0006368
gi|542184367|ref|XM_003441501.2|	GO:0006414
gi|542184367|ref|XM_003441501.2|	GO:0016032
gi|542184367|ref|XM_003441501.2|	GO:0045892
gi|542184367|ref|XM_003441501.2|	GO:0050434
gi|542184374|ref|XM_003441348.2|	GO:0005654	lysine-specific demethylase 5B
gi|542184374|ref|XM_003441348.2|	GO:0005737
gi|542184374|ref|XM_003441348.2|	GO:0003677
gi|542184374|ref|XM_003441348.2|	GO:0003700
gi|542184374|ref|XM_003441348.2|	GO:0003714
gi|542184374|ref|XM_003441348.2|	GO:0005515
gi|542184374|ref|XM_003441348.2|	GO:0008168
gi|542184374|ref|XM_003441348.2|	GO:0008270
gi|542184374|ref|XM_003441348.2|	GO:0016706
gi|542184374|ref|XM_003441348.2|	GO:0034647
gi|542184374|ref|XM_003441348.2|	GO:0034648
gi|542184374|ref|XM_003441348.2|	GO:0032259
gi|542184374|ref|XM_003441348.2|	GO:0034721
gi|542184374|ref|XM_003441348.2|	GO:0045892
gi|542184374|ref|XM_003441348.2|	GO:0055114
gi|542184374|ref|XM_003441348.2|	EC:1.14.11
gi|542184377|ref|XM_003441500.2|	GO:0005622	guanine nucleotide exchange factor MSS4
gi|542184377|ref|XM_003441500.2|	GO:0005085
gi|542184377|ref|XM_003441500.2|	GO:0008270
gi|542184377|ref|XM_003441500.2|	GO:0007264
gi|542184377|ref|XM_003441500.2|	GO:0043547
gi|542184382|ref|XM_003441499.2|	GO:0016021	adiponectin receptor 1
gi|542184382|ref|XM_003441499.2|	GO:0031226
gi|542184382|ref|XM_003441499.2|	GO:0019901
gi|542184382|ref|XM_003441499.2|	GO:0042802
gi|542184382|ref|XM_003441499.2|	GO:0046982
gi|542184382|ref|XM_003441499.2|	GO:0055100
gi|542184382|ref|XM_003441499.2|	GO:0097003
gi|542184382|ref|XM_003441499.2|	GO:0007186
gi|542184382|ref|XM_003441499.2|	GO:0010906
gi|542184382|ref|XM_003441499.2|	GO:0019216
gi|542184382|ref|XM_003441499.2|	GO:0019395
gi|542184382|ref|XM_003441499.2|	GO:0030308
gi|542184382|ref|XM_003441499.2|	GO:0033210
gi|542184382|ref|XM_003441499.2|	GO:0033211
gi|542184382|ref|XM_003441499.2|	GO:0042593
gi|542184382|ref|XM_003441499.2|	GO:0046427
gi|542184382|ref|XM_003441499.2|	GO:0046628
gi|542184420|ref|XM_005469423.1|	GO:0016021	probable G- coupled receptor 25
gi|542184420|ref|XM_005469423.1|	GO:0004945
gi|542184420|ref|XM_005469423.1|	GO:0038166
gi|542184428|ref|XM_005469425.1|	GO:0005615	growth differentiation factor 11-like isoform X1
gi|542184428|ref|XM_005469425.1|	GO:0005125
gi|542184428|ref|XM_005469425.1|	GO:0005160
gi|542184428|ref|XM_005469425.1|	GO:0008083
gi|542184428|ref|XM_005469425.1|	GO:0001501
gi|542184428|ref|XM_005469425.1|	GO:0001656
gi|542184428|ref|XM_005469425.1|	GO:0001657
gi|542184428|ref|XM_005469425.1|	GO:0008285
gi|542184428|ref|XM_005469425.1|	GO:0010862
gi|542184428|ref|XM_005469425.1|	GO:0021512
gi|542184428|ref|XM_005469425.1|	GO:0031016
gi|542184428|ref|XM_005469425.1|	GO:0040007
gi|542184428|ref|XM_005469425.1|	GO:0042981
gi|542184428|ref|XM_005469425.1|	GO:0043408
gi|542184428|ref|XM_005469425.1|	GO:0045596
gi|542184428|ref|XM_005469425.1|	GO:0048469
gi|542184428|ref|XM_005469425.1|	GO:0048593
gi|542184428|ref|XM_005469425.1|	GO:0060021
gi|542184428|ref|XM_005469425.1|	GO:0060395
gi|542184436|ref|XM_003441345.2|	GO:0003779	advillin
gi|542184436|ref|XM_003441345.2|	GO:0007010
gi|542184436|ref|XM_003441345.2|	GO:0010976
gi|542184436|ref|XM_003441345.2|	GO:0060271
gi|542184439|ref|XM_003441497.2|	GO:0005576	olfactomedin 3
gi|542184439|ref|XM_003441497.2|	GO:0007275
gi|542184442|ref|XM_003441494.2|	GO:0000307	cyclin-dependent kinase 2
gi|542184442|ref|XM_003441494.2|	GO:0000781
gi|542184442|ref|XM_003441494.2|	GO:0000793
gi|542184442|ref|XM_003441494.2|	GO:0000805
gi|542184442|ref|XM_003441494.2|	GO:0000806
gi|542184442|ref|XM_003441494.2|	GO:0005667
gi|542184442|ref|XM_003441494.2|	GO:0005768
gi|542184442|ref|XM_003441494.2|	GO:0005815
gi|542184442|ref|XM_003441494.2|	GO:0005829
gi|542184442|ref|XM_003441494.2|	GO:0015030
gi|542184442|ref|XM_003441494.2|	GO:0030496
gi|542184442|ref|XM_003441494.2|	GO:0004693
gi|542184442|ref|XM_003441494.2|	GO:0005524
gi|542184442|ref|XM_003441494.2|	GO:0030332
gi|542184442|ref|XM_003441494.2|	GO:0032403
gi|542184442|ref|XM_003441494.2|	GO:0035173
gi|542184442|ref|XM_003441494.2|	GO:0046872
gi|542184442|ref|XM_003441494.2|	GO:0000082
gi|542184442|ref|XM_003441494.2|	GO:0002088
gi|542184442|ref|XM_003441494.2|	GO:0006281
gi|542184442|ref|XM_003441494.2|	GO:0006813
gi|542184442|ref|XM_003441494.2|	GO:0007067
gi|542184442|ref|XM_003441494.2|	GO:0007265
gi|542184442|ref|XM_003441494.2|	GO:0008284
gi|542184442|ref|XM_003441494.2|	GO:0009636
gi|542184442|ref|XM_003441494.2|	GO:0016572
gi|542184442|ref|XM_003441494.2|	GO:0018105
gi|542184442|ref|XM_003441494.2|	GO:0031100
gi|542184442|ref|XM_003441494.2|	GO:0032298
gi|542184442|ref|XM_003441494.2|	GO:0032355
gi|542184442|ref|XM_003441494.2|	GO:0032869
gi|542184442|ref|XM_003441494.2|	GO:0042493
gi|542184442|ref|XM_003441494.2|	GO:0045471
gi|542184442|ref|XM_003441494.2|	GO:0045893
gi|542184442|ref|XM_003441494.2|	GO:0046686
gi|542184442|ref|XM_003441494.2|	GO:0051301
gi|542184442|ref|XM_003441494.2|	GO:0051321
gi|542184442|ref|XM_003441494.2|	GO:0051591
gi|542184442|ref|XM_003441494.2|	GO:0051602
gi|542184442|ref|XM_003441494.2|	GO:0051726
gi|542184442|ref|XM_003441494.2|	GO:0060968
gi|542184442|ref|XM_003441494.2|	EC:2.7.11.22
gi|542184445|ref|XM_003441496.2|	GO:0000307	cyclin-dependent kinase 2
gi|542184445|ref|XM_003441496.2|	GO:0000781
gi|542184445|ref|XM_003441496.2|	GO:0000793
gi|542184445|ref|XM_003441496.2|	GO:0000805
gi|542184445|ref|XM_003441496.2|	GO:0000806
gi|542184445|ref|XM_003441496.2|	GO:0005667
gi|542184445|ref|XM_003441496.2|	GO:0005768
gi|542184445|ref|XM_003441496.2|	GO:0005813
gi|542184445|ref|XM_003441496.2|	GO:0005829
gi|542184445|ref|XM_003441496.2|	GO:0015030
gi|542184445|ref|XM_003441496.2|	GO:0030496
gi|542184445|ref|XM_003441496.2|	GO:0004693
gi|542184445|ref|XM_003441496.2|	GO:0005524
gi|542184445|ref|XM_003441496.2|	GO:0030332
gi|542184445|ref|XM_003441496.2|	GO:0032403
gi|542184445|ref|XM_003441496.2|	GO:0035173
gi|542184445|ref|XM_003441496.2|	GO:0046872
gi|542184445|ref|XM_003441496.2|	GO:0000082
gi|542184445|ref|XM_003441496.2|	GO:0000084
gi|542184445|ref|XM_003441496.2|	GO:0000085
gi|542184445|ref|XM_003441496.2|	GO:0000086
gi|542184445|ref|XM_003441496.2|	GO:0002088
gi|542184445|ref|XM_003441496.2|	GO:0006260
gi|542184445|ref|XM_003441496.2|	GO:0006281
gi|542184445|ref|XM_003441496.2|	GO:0006813
gi|542184445|ref|XM_003441496.2|	GO:0006977
gi|542184445|ref|XM_003441496.2|	GO:0007067
gi|542184445|ref|XM_003441496.2|	GO:0007126
gi|542184445|ref|XM_003441496.2|	GO:0007265
gi|542184445|ref|XM_003441496.2|	GO:0007596
gi|542184445|ref|XM_003441496.2|	GO:0008284
gi|542184445|ref|XM_003441496.2|	GO:0009636
gi|542184445|ref|XM_003441496.2|	GO:0016572
gi|542184445|ref|XM_003441496.2|	GO:0018105
gi|542184445|ref|XM_003441496.2|	GO:0031100
gi|542184445|ref|XM_003441496.2|	GO:0031145
gi|542184445|ref|XM_003441496.2|	GO:0032298
gi|542184445|ref|XM_003441496.2|	GO:0032355
gi|542184445|ref|XM_003441496.2|	GO:0032869
gi|542184445|ref|XM_003441496.2|	GO:0042493
gi|542184445|ref|XM_003441496.2|	GO:0045471
gi|542184445|ref|XM_003441496.2|	GO:0045893
gi|542184445|ref|XM_003441496.2|	GO:0046686
gi|542184445|ref|XM_003441496.2|	GO:0051298
gi|542184445|ref|XM_003441496.2|	GO:0051301
gi|542184445|ref|XM_003441496.2|	GO:0051439
gi|542184445|ref|XM_003441496.2|	GO:0051591
gi|542184445|ref|XM_003441496.2|	GO:0051602
gi|542184445|ref|XM_003441496.2|	GO:0060968
gi|542184445|ref|XM_003441496.2|	GO:0071732
gi|542184445|ref|XM_003441496.2|	EC:2.7.11.22
gi|542184448|ref|XM_003441495.2|	GO:0000307	cyclin-dependent kinase 2
gi|542184448|ref|XM_003441495.2|	GO:0000781
gi|542184448|ref|XM_003441495.2|	GO:0000793
gi|542184448|ref|XM_003441495.2|	GO:0000805
gi|542184448|ref|XM_003441495.2|	GO:0000806
gi|542184448|ref|XM_003441495.2|	GO:0005667
gi|542184448|ref|XM_003441495.2|	GO:0005768
gi|542184448|ref|XM_003441495.2|	GO:0005819
gi|542184448|ref|XM_003441495.2|	GO:0015030
gi|542184448|ref|XM_003441495.2|	GO:0004693
gi|542184448|ref|XM_003441495.2|	GO:0005524
gi|542184448|ref|XM_003441495.2|	GO:0030332
gi|542184448|ref|XM_003441495.2|	GO:0035173
gi|542184448|ref|XM_003441495.2|	GO:0000082
gi|542184448|ref|XM_003441495.2|	GO:0006813
gi|542184448|ref|XM_003441495.2|	GO:0007265
gi|542184448|ref|XM_003441495.2|	GO:0008284
gi|542184448|ref|XM_003441495.2|	GO:0016572
gi|542184448|ref|XM_003441495.2|	GO:0018105
gi|542184448|ref|XM_003441495.2|	GO:0032298
gi|542184448|ref|XM_003441495.2|	GO:0045893
gi|542184448|ref|XM_003441495.2|	GO:0048523
gi|542184448|ref|XM_003441495.2|	GO:0051726
gi|542184448|ref|XM_003441495.2|	GO:0060968
gi|542184448|ref|XM_003441495.2|	EC:2.7.11.22
gi|542184451|ref|XM_005469427.1|	GO:0005524	melanocyte PMEL
gi|542184451|ref|XM_005469427.1|	GO:0046872
gi|542184451|ref|XM_005469427.1|	GO:0032438
gi|542184451|ref|XM_005469427.1|	GO:0048069
gi|542184454|ref|XM_005469428.1|	GO:0001750	peripherin
gi|542184454|ref|XM_005469428.1|	GO:0016020
gi|542184454|ref|XM_005469428.1|	GO:0030424
gi|542184454|ref|XM_005469428.1|	GO:0043227
gi|542184454|ref|XM_005469428.1|	GO:0045098
gi|542184454|ref|XM_005469428.1|	GO:0005198
gi|542184454|ref|XM_005469428.1|	GO:0042246
gi|542184458|ref|XM_005469429.1|	GO:0031981	timeless homolog
gi|542184458|ref|XM_005469429.1|	GO:0043232
gi|542184458|ref|XM_005469429.1|	GO:0046983
gi|542184458|ref|XM_005469429.1|	GO:0002009
gi|542184458|ref|XM_005469429.1|	GO:0009987
gi|542184458|ref|XM_005469429.1|	GO:0035295
gi|542184458|ref|XM_005469429.1|	GO:0045892
gi|542184462|ref|XM_003441493.2|	GO:0016021	transmembrane 198-like isoform X1
gi|542184469|ref|XM_005469431.1|	GO:0031012	matrix metallo ase-19-like
gi|542184469|ref|XM_005469431.1|	GO:0004222
gi|542184469|ref|XM_005469431.1|	GO:0005509
gi|542184469|ref|XM_005469431.1|	GO:0008270
gi|542184469|ref|XM_005469431.1|	GO:0006508
gi|542184469|ref|XM_005469431.1|	GO:0044707
gi|542184469|ref|XM_005469431.1|	EC:3.4.24
gi|542184473|ref|XM_005469432.1|	GO:0016491	sulfite oxidase, mitochondrial
gi|542184473|ref|XM_005469432.1|	GO:0020037
gi|542184473|ref|XM_005469432.1|	GO:0030151
gi|542184473|ref|XM_005469432.1|	GO:0043546
gi|542184473|ref|XM_005469432.1|	GO:0042128
gi|542184473|ref|XM_005469432.1|	GO:0055114
gi|542184479|ref|XM_003441492.2|	GO:0000123	microspherule 1
gi|542184479|ref|XM_003441492.2|	GO:0005730
gi|542184479|ref|XM_003441492.2|	GO:0005737
gi|542184479|ref|XM_003441492.2|	GO:0015629
gi|542184479|ref|XM_003441492.2|	GO:0030054
gi|542184479|ref|XM_003441492.2|	GO:0031011
gi|542184479|ref|XM_003441492.2|	GO:0071339
gi|542184479|ref|XM_003441492.2|	GO:0005515
gi|542184479|ref|XM_003441492.2|	GO:0043995
gi|542184479|ref|XM_003441492.2|	GO:0043996
gi|542184479|ref|XM_003441492.2|	GO:0046972
gi|542184479|ref|XM_003441492.2|	GO:0006281
gi|542184479|ref|XM_003441492.2|	GO:0006310
gi|542184479|ref|XM_003441492.2|	GO:0006351
gi|542184479|ref|XM_003441492.2|	GO:0006355
gi|542184479|ref|XM_003441492.2|	GO:0043981
gi|542184479|ref|XM_003441492.2|	GO:0043982
gi|542184479|ref|XM_003441492.2|	GO:0043984
gi|542184482|ref|XM_003441491.2|	GO:0005739	25-hydroxyvitamin D-1 alpha hydroxylase, mitochondrial
gi|542184482|ref|XM_003441491.2|	GO:0004498
gi|542184482|ref|XM_003441491.2|	GO:0005506
gi|542184482|ref|XM_003441491.2|	GO:0020037
gi|542184482|ref|XM_003441491.2|	GO:0006816
gi|542184482|ref|XM_003441491.2|	GO:0008285
gi|542184482|ref|XM_003441491.2|	GO:0010956
gi|542184482|ref|XM_003441491.2|	GO:0010980
gi|542184482|ref|XM_003441491.2|	GO:0030282
gi|542184482|ref|XM_003441491.2|	GO:0030308
gi|542184482|ref|XM_003441491.2|	GO:0030500
gi|542184482|ref|XM_003441491.2|	GO:0032496
gi|542184482|ref|XM_003441491.2|	GO:0033280
gi|542184482|ref|XM_003441491.2|	GO:0034341
gi|542184482|ref|XM_003441491.2|	GO:0036378
gi|542184482|ref|XM_003441491.2|	GO:0042369
gi|542184482|ref|XM_003441491.2|	GO:0043627
gi|542184482|ref|XM_003441491.2|	GO:0045618
gi|542184482|ref|XM_003441491.2|	GO:0055074
gi|542184482|ref|XM_003441491.2|	GO:0055114
gi|542184482|ref|XM_003441491.2|	GO:0070314
gi|542184482|ref|XM_003441491.2|	GO:0070564
gi|542184482|ref|XM_003441491.2|	EC:1.14.13.13
gi|542184486|ref|XM_003441340.2|	GO:0005654	tRNA (guanine-N -)-methyltransferase
gi|542184486|ref|XM_003441340.2|	GO:0005730
gi|542184486|ref|XM_003441340.2|	GO:0043527
gi|542184486|ref|XM_003441340.2|	GO:0000049
gi|542184486|ref|XM_003441340.2|	GO:0005515
gi|542184486|ref|XM_003441340.2|	GO:0008176
gi|542184486|ref|XM_003441340.2|	GO:0030488
gi|542184486|ref|XM_003441340.2|	GO:0036265
gi|542184486|ref|XM_003441340.2|	EC:2.1.1.33
gi|542184495|ref|XM_003441490.2|	GO:0098791	E3 ubiquitin- ligase MARCH9-like
gi|542184495|ref|XM_003441490.2|	GO:0008270
gi|542184495|ref|XM_003441490.2|	GO:0016874
gi|542184495|ref|XM_003441490.2|	GO:0008152
gi|542184498|ref|XM_003441339.2|	GO:0000307	cyclin-dependent kinase 4
gi|542184498|ref|XM_003441339.2|	GO:0000785
gi|542184498|ref|XM_003441339.2|	GO:0005654
gi|542184498|ref|XM_003441339.2|	GO:0005667
gi|542184498|ref|XM_003441339.2|	GO:0005730
gi|542184498|ref|XM_003441339.2|	GO:0005829
gi|542184498|ref|XM_003441339.2|	GO:0005923
gi|542184498|ref|XM_003441339.2|	GO:0031965
gi|542184498|ref|XM_003441339.2|	GO:0048471
gi|542184498|ref|XM_003441339.2|	GO:0004693
gi|542184498|ref|XM_003441339.2|	GO:0005524
gi|542184498|ref|XM_003441339.2|	GO:0016538
gi|542184498|ref|XM_003441339.2|	GO:0030332
gi|542184498|ref|XM_003441339.2|	GO:0032403
gi|542184498|ref|XM_003441339.2|	GO:0000080
gi|542184498|ref|XM_003441339.2|	GO:0000082
gi|542184498|ref|XM_003441339.2|	GO:0000084
gi|542184498|ref|XM_003441339.2|	GO:0002088
gi|542184498|ref|XM_003441339.2|	GO:0006325
gi|542184498|ref|XM_003441339.2|	GO:0006468
gi|542184498|ref|XM_003441339.2|	GO:0007165
gi|542184498|ref|XM_003441339.2|	GO:0007623
gi|542184498|ref|XM_003441339.2|	GO:0009636
gi|542184498|ref|XM_003441339.2|	GO:0010288
gi|542184498|ref|XM_003441339.2|	GO:0010971
gi|542184498|ref|XM_003441339.2|	GO:0031100
gi|542184498|ref|XM_003441339.2|	GO:0033554
gi|542184498|ref|XM_003441339.2|	GO:0033574
gi|542184498|ref|XM_003441339.2|	GO:0042493
gi|542184498|ref|XM_003441339.2|	GO:0043065
gi|542184498|ref|XM_003441339.2|	GO:0045727
gi|542184498|ref|XM_003441339.2|	GO:0045793
gi|542184498|ref|XM_003441339.2|	GO:0045859
gi|542184498|ref|XM_003441339.2|	GO:0048146
gi|542184498|ref|XM_003441339.2|	GO:0051301
gi|542184498|ref|XM_003441339.2|	GO:0055093
gi|542184498|ref|XM_003441339.2|	GO:0071157
gi|542184498|ref|XM_003441339.2|	EC:2.7.1
gi|542184498|ref|XM_003441339.2|	EC:2.7.11.22
gi|542184509|ref|XM_005469437.1|	GO:0005622	arf-GAP with GTPase, ANK repeat and PH domain-containing 1-like
gi|542184509|ref|XM_005469437.1|	GO:0016020
gi|542184509|ref|XM_005469437.1|	GO:0005096
gi|542184509|ref|XM_005469437.1|	GO:0005525
gi|542184509|ref|XM_005469437.1|	GO:0046872
gi|542184509|ref|XM_005469437.1|	GO:0007264
gi|542184509|ref|XM_005469437.1|	GO:0015031
gi|542184509|ref|XM_005469437.1|	GO:0043547
gi|542184513|ref|XM_003441488.2|	GO:0005737	phosphatidylinositol 5-phosphate 4-kinase type-2 gamma-like
gi|542184513|ref|XM_003441488.2|	GO:0016020
gi|542184513|ref|XM_003441488.2|	GO:0005524
gi|542184513|ref|XM_003441488.2|	GO:0016309
gi|542184513|ref|XM_003441488.2|	GO:0046854
gi|542184513|ref|XM_003441488.2|	EC:2.7.1.149
gi|542184523|ref|XM_003441337.2|	GO:0005576	insulin-like growth factor-binding 3
gi|542184523|ref|XM_003441337.2|	GO:0005520
gi|542184523|ref|XM_003441337.2|	GO:0016307
gi|542184523|ref|XM_003441337.2|	GO:0001558
gi|542184523|ref|XM_003441337.2|	GO:0046854
gi|542184523|ref|XM_003441337.2|	EC:2.7.1
gi|542184605|ref|XM_003441333.2|	GO:0005654	single-strand selective monofunctional uracil DNA glycosylase
gi|542184605|ref|XM_003441333.2|	GO:0005730
gi|542184605|ref|XM_003441333.2|	GO:0003677
gi|542184605|ref|XM_003441333.2|	GO:0005515
gi|542184605|ref|XM_003441333.2|	GO:0017065
gi|542184605|ref|XM_003441333.2|	GO:0045008
gi|542184605|ref|XM_003441333.2|	EC:3.2.2
gi|542184610|ref|XM_005469457.1|	GO:0005634	calcium-binding and coiled-coil domain-containing 1 isoform X1
gi|542184610|ref|XM_005469457.1|	GO:0006351
gi|542184610|ref|XM_005469457.1|	GO:0044267
gi|542184621|ref|XM_003441331.2|	GO:0005634	retinoic acid receptor gamma-like isoform X1
gi|542184621|ref|XM_003441331.2|	GO:0003707
gi|542184621|ref|XM_003441331.2|	GO:0003708
gi|542184621|ref|XM_003441331.2|	GO:0008270
gi|542184621|ref|XM_003441331.2|	GO:0043565
gi|542184621|ref|XM_003441331.2|	GO:0006351
gi|542184621|ref|XM_003441331.2|	GO:0006355
gi|542184621|ref|XM_003441331.2|	GO:0043401
gi|542184621|ref|XM_003441331.2|	GO:0048384
gi|542184640|ref|XM_005469464.1|	GO:0005634	nuclear receptor subfamily 1 group D member 1-like
gi|542184640|ref|XM_005469464.1|	GO:0003707
gi|542184640|ref|XM_005469464.1|	GO:0003708
gi|542184640|ref|XM_005469464.1|	GO:0008270
gi|542184640|ref|XM_005469464.1|	GO:0043565
gi|542184640|ref|XM_005469464.1|	GO:0006351
gi|542184640|ref|XM_005469464.1|	GO:0006355
gi|542184640|ref|XM_005469464.1|	GO:0043401
gi|542184640|ref|XM_005469464.1|	GO:0048384
gi|542184644|ref|XM_003441329.2|	GO:0016021	lifeguard 2-like
gi|542184647|ref|XM_005469466.1|	GO:0000166	RNA-binding motif, single-stranded-interacting 2-like isoform X1
gi|542184647|ref|XM_005469466.1|	GO:0003723
gi|542184655|ref|XM_005469468.1|	GO:0016021	delta-type opioid receptor-like
gi|542184655|ref|XM_005469468.1|	GO:0004930
gi|542184655|ref|XM_005469468.1|	GO:0007186
gi|542184667|ref|XM_005469471.1|	GO:0046872	E3 ubiquitin- ligase DTX3L-like isoform X2
gi|542184671|ref|XM_003441325.2|	GO:0008270	E3 ubiquitin- ligase DTX3L-like isoform X2
gi|542184673|ref|XM_005469472.1|	GO:0016021	extended synaptotagmin-1-like
gi|542184673|ref|XM_005469472.1|	GO:0031227
gi|542184673|ref|XM_005469472.1|	GO:0044232
gi|542184673|ref|XM_005469472.1|	GO:0005543
gi|542184677|ref|XM_003441323.2|	GO:0035091	sorting nexin-6-like
gi|542184679|ref|XM_003441324.2|	GO:0046872	zinc finger CCCH domain-containing 10
gi|542184679|ref|XM_003441324.2|	GO:0044699
gi|542184681|ref|XM_005469473.1|	GO:0021628	leucine-rich repeat neuronal 1-like
gi|542184681|ref|XM_005469473.1|	GO:0051965
gi|542184681|ref|XM_005469473.1|	GO:0071699
gi|542184707|ref|XM_003441322.2|	GO:0005783	sulfatase-modifying factor 1
gi|542184707|ref|XM_003441322.2|	GO:0042803
gi|542184710|ref|XM_003441482.2|	GO:0005737	class E basic helix-loop-helix 40-like
gi|542184710|ref|XM_003441482.2|	GO:0031981
gi|542184710|ref|XM_003441482.2|	GO:0001078
gi|542184710|ref|XM_003441482.2|	GO:0001102
gi|542184710|ref|XM_003441482.2|	GO:0003705
gi|542184710|ref|XM_003441482.2|	GO:0003714
gi|542184710|ref|XM_003441482.2|	GO:0043426
gi|542184710|ref|XM_003441482.2|	GO:0046982
gi|542184710|ref|XM_003441482.2|	GO:0070888
gi|542184710|ref|XM_003441482.2|	GO:0000122
gi|542184710|ref|XM_003441482.2|	GO:0006351
gi|542184710|ref|XM_003441482.2|	GO:0032922
gi|542184710|ref|XM_003441482.2|	GO:0043153
gi|542184710|ref|XM_003441482.2|	GO:0045475
gi|542184713|ref|XM_005469476.1|	GO:0005737	tubulin monoglycylase TTLL3-like isoform X1
gi|542184713|ref|XM_005469476.1|	GO:0005929
gi|542184713|ref|XM_005469476.1|	GO:0015630
gi|542184713|ref|XM_005469476.1|	GO:0044422
gi|542184713|ref|XM_005469476.1|	GO:0070738
gi|542184713|ref|XM_005469476.1|	GO:0070739
gi|542184713|ref|XM_005469476.1|	GO:0003341
gi|542184713|ref|XM_005469476.1|	GO:0018094
gi|542184713|ref|XM_005469476.1|	GO:0035082
gi|542184713|ref|XM_005469476.1|	EC:6.3.2
gi|542184728|ref|XR_269233.1|	GO:0005887	electroneutral sodium bicarbonate exchanger 1-like isoform X1
gi|542184728|ref|XR_269233.1|	GO:0005452
gi|542184728|ref|XR_269233.1|	GO:0008510
gi|542184728|ref|XR_269233.1|	GO:0015701
gi|542184728|ref|XR_269233.1|	GO:0035725
gi|542184728|ref|XR_269233.1|	GO:0051453
gi|542184728|ref|XR_269233.1|	GO:0098656
gi|542184729|ref|XM_005469481.1|	GO:0005887	electroneutral sodium bicarbonate exchanger 1-like isoform X1
gi|542184729|ref|XM_005469481.1|	GO:0032809
gi|542184729|ref|XM_005469481.1|	GO:0043005
gi|542184729|ref|XM_005469481.1|	GO:0005452
gi|542184729|ref|XM_005469481.1|	GO:0008510
gi|542184729|ref|XM_005469481.1|	GO:0015701
gi|542184729|ref|XM_005469481.1|	GO:0035725
gi|542184729|ref|XM_005469481.1|	GO:0051453
gi|542184729|ref|XM_005469481.1|	GO:0098656
gi|542184774|ref|XM_003441478.2|	GO:0005634	cyclic AMP-dependent transcription factor ATF-1-like isoform X1
gi|542184774|ref|XM_003441478.2|	GO:0003700
gi|542184774|ref|XM_003441478.2|	GO:0003824
gi|542184774|ref|XM_003441478.2|	GO:0008134
gi|542184774|ref|XM_003441478.2|	GO:0043565
gi|542184774|ref|XM_003441478.2|	GO:0006355
gi|542184774|ref|XM_003441478.2|	GO:0008152
gi|542184787|ref|XM_003441479.2|	GO:0008757	methyltransferase 7A
gi|542184787|ref|XM_003441479.2|	GO:0032259
gi|542184790|ref|XM_003441480.2|	GO:0008757	methyltransferase 7A
gi|542184790|ref|XM_003441480.2|	GO:0032259
gi|542184793|ref|XM_005469492.1|	GO:0005634	disco-interacting 2 homolog B-A-like isoform X2
gi|542184793|ref|XM_005469492.1|	GO:0003700
gi|542184793|ref|XM_005469492.1|	GO:0003824
gi|542184793|ref|XM_005469492.1|	GO:0008134
gi|542184793|ref|XM_005469492.1|	GO:0043565
gi|542184793|ref|XM_005469492.1|	GO:0006355
gi|542184793|ref|XM_005469492.1|	GO:0008152
gi|542184797|ref|XM_005469494.1|	GO:0003700	cyclic AMP-dependent transcription factor ATF-7-like isoform X1
gi|542184797|ref|XM_005469494.1|	GO:0043565
gi|542184797|ref|XM_005469494.1|	GO:0046872
gi|542184797|ref|XM_005469494.1|	GO:0006355
gi|542184816|ref|XM_003441477.2|	GO:0016272	prefoldin subunit 5
gi|542184816|ref|XM_003441477.2|	GO:0051082
gi|542184816|ref|XM_003441477.2|	GO:0006457
gi|542184816|ref|XM_003441477.2|	GO:0045892
gi|542184816|ref|XM_003441477.2|	GO:0060041
gi|542184816|ref|XM_003441477.2|	GO:0090090
gi|542184819|ref|XM_005469499.1|	GO:0015630	separin
gi|542184819|ref|XM_005469499.1|	GO:0044430
gi|542184819|ref|XM_005469499.1|	GO:0008234
gi|542184819|ref|XM_005469499.1|	GO:0045132
gi|542184819|ref|XM_005469499.1|	EC:3.4
gi|542184823|ref|XM_003441476.2|	GO:0005737	ATP-dependent 6-phosphofructokinase, muscle type-like
gi|542184823|ref|XM_003441476.2|	GO:0003872
gi|542184823|ref|XM_003441476.2|	GO:0005524
gi|542184823|ref|XM_003441476.2|	GO:0046872
gi|542184823|ref|XM_003441476.2|	GO:0006002
gi|542184823|ref|XM_003441476.2|	GO:0006096
gi|542184823|ref|XM_003441476.2|	GO:0046835
gi|542184823|ref|XM_003441476.2|	EC:2.7.1.11
gi|542184830|ref|XM_003441475.2|	GO:0005576	complement C1q 4
gi|542184830|ref|XM_003441475.2|	GO:0005581
gi|542184833|ref|XM_003441474.2|	GO:0005509	Myosin light polypeptide 6
gi|542184836|ref|XM_003441314.2|	GO:0090544	SWI SNF complex subunit SMARCC2 isoform X3
gi|542184836|ref|XM_003441314.2|	GO:0003677
gi|542184836|ref|XM_003441314.2|	GO:0006338
gi|542184836|ref|XM_003441314.2|	GO:0006357
gi|542184843|ref|XM_003441313.2|	GO:0005654	elongation factor Ts, mitochondrial
gi|542184843|ref|XM_003441313.2|	GO:0005759
gi|542184843|ref|XM_003441313.2|	GO:0003746
gi|542184843|ref|XM_003441313.2|	GO:0044822
gi|542184843|ref|XM_003441313.2|	GO:0070125
gi|542184846|ref|XM_005469502.1|	GO:0005576	poly -specific endoribonuclease
gi|542184846|ref|XM_005469502.1|	GO:0003723
gi|542184846|ref|XM_005469502.1|	GO:0004521
gi|542184846|ref|XM_005469502.1|	GO:0005044
gi|542184846|ref|XM_005469502.1|	GO:0030247
gi|542184846|ref|XM_005469502.1|	GO:0042578
gi|542184846|ref|XM_005469502.1|	GO:0043765
gi|542184846|ref|XM_005469502.1|	GO:0044824
gi|542184846|ref|XM_005469502.1|	GO:0046872
gi|542184846|ref|XM_005469502.1|	GO:0006898
gi|542184846|ref|XM_005469502.1|	GO:0006955
gi|542184846|ref|XM_005469502.1|	GO:0090502
gi|542184846|ref|XM_005469502.1|	EC:3.1
gi|542184850|ref|XM_005469503.1|	GO:0046983	neurogenic differentiation factor 4-like
gi|542184850|ref|XM_005469503.1|	GO:0001839
gi|542184850|ref|XM_005469503.1|	GO:0050769
gi|542184850|ref|XM_005469503.1|	GO:0071698
gi|542184858|ref|XM_003441309.2|	GO:0005886	G- coupled receptor 84-like
gi|542184858|ref|XM_003441309.2|	GO:0016021
gi|542184858|ref|XM_003441309.2|	GO:0004930
gi|542184858|ref|XM_003441309.2|	GO:0007186
gi|542184858|ref|XM_003441309.2|	GO:0032496
gi|542184861|ref|XM_003441308.2|	GO:0005887	G- coupled receptor 84-like
gi|542184861|ref|XM_003441308.2|	GO:0008528
gi|542184861|ref|XM_003441308.2|	GO:0007200
gi|542184861|ref|XM_003441308.2|	GO:0007218
gi|542184861|ref|XM_003441308.2|	GO:0032496
gi|542184865|ref|XM_003441473.2|	GO:0005634	signal transducer and activator of transcription 1-alpha beta-like isoform X1
gi|542184865|ref|XM_003441473.2|	GO:0005737
gi|542184865|ref|XM_003441473.2|	GO:0003677
gi|542184865|ref|XM_003441473.2|	GO:0003700
gi|542184865|ref|XM_003441473.2|	GO:0004871
gi|542184865|ref|XM_003441473.2|	GO:0006351
gi|542184865|ref|XM_003441473.2|	GO:0006355
gi|542184865|ref|XM_003441473.2|	GO:0007165
gi|542184887|ref|XM_003441306.2|	GO:0016021	glyco -N-acetylgalactosamine 3-beta-galactosyltransferase 1-B-like
gi|542184887|ref|XM_003441306.2|	GO:0016263
gi|542184887|ref|XM_003441306.2|	GO:0046872
gi|542184887|ref|XM_003441306.2|	GO:0001525
gi|542184887|ref|XM_003441306.2|	GO:0001822
gi|542184887|ref|XM_003441306.2|	GO:0016266
gi|542184887|ref|XM_003441306.2|	EC:2.4.1.122
gi|542184898|ref|XM_003441472.2|	GO:0030173	beta-1,4 N-acetylgalactosaminyltransferase 1
gi|542184898|ref|XM_003441472.2|	GO:0016758
gi|542184898|ref|XM_003441472.2|	GO:0030259
gi|542184914|ref|XM_005469514.1|	GO:0005089	rho guanine nucleotide exchange factor 25 isoform X1
gi|542184914|ref|XM_005469514.1|	GO:0035023
gi|542184914|ref|XM_005469514.1|	GO:0043547
gi|542184926|ref|XM_005469517.1|	GO:0016021	activin receptor type-1B-like
gi|542184926|ref|XM_005469517.1|	GO:0004675
gi|542184926|ref|XM_005469517.1|	GO:0004702
gi|542184926|ref|XM_005469517.1|	GO:0005524
gi|542184926|ref|XM_005469517.1|	GO:0001707
gi|542184926|ref|XM_005469517.1|	GO:0007178
gi|542184926|ref|XM_005469517.1|	GO:0007493
gi|542184926|ref|XM_005469517.1|	GO:0009953
gi|542184926|ref|XM_005469517.1|	GO:0023014
gi|542184926|ref|XM_005469517.1|	GO:0031101
gi|542184926|ref|XM_005469517.1|	EC:2.7.11
gi|542184932|ref|XM_003441301.2|	GO:0005654	5 -AMP-activated kinase subunit gamma-1
gi|542184932|ref|XM_003441301.2|	GO:0016020
gi|542184932|ref|XM_003441301.2|	GO:0031588
gi|542184932|ref|XM_003441301.2|	GO:0070062
gi|542184932|ref|XM_003441301.2|	GO:0004679
gi|542184932|ref|XM_003441301.2|	GO:0004691
gi|542184932|ref|XM_003441301.2|	GO:0005524
gi|542184932|ref|XM_003441301.2|	GO:0008270
gi|542184932|ref|XM_003441301.2|	GO:0016208
gi|542184932|ref|XM_003441301.2|	GO:0019901
gi|542184932|ref|XM_003441301.2|	GO:0043531
gi|542184932|ref|XM_003441301.2|	GO:0006468
gi|542184932|ref|XM_003441301.2|	GO:0006633
gi|542184932|ref|XM_003441301.2|	GO:0010628
gi|542184932|ref|XM_003441301.2|	GO:0050790
gi|542184932|ref|XM_003441301.2|	GO:0051291
gi|542184932|ref|XM_003441301.2|	EC:2.7.11
gi|542184932|ref|XM_003441301.2|	EC:2.7.11.11
gi|542184934|ref|XM_003441471.2|	GO:0000139	GTPase 1
gi|542184934|ref|XM_003441471.2|	GO:0005681
gi|542184934|ref|XM_003441471.2|	GO:0005765
gi|542184934|ref|XM_003441471.2|	GO:0005789
gi|542184934|ref|XM_003441471.2|	GO:0005829
gi|542184934|ref|XM_003441471.2|	GO:0005886
gi|542184934|ref|XM_003441471.2|	GO:0030425
gi|542184934|ref|XM_003441471.2|	GO:0043025
gi|542184934|ref|XM_003441471.2|	GO:0070062
gi|542184934|ref|XM_003441471.2|	GO:0003924
gi|542184934|ref|XM_003441471.2|	GO:0005525
gi|542184934|ref|XM_003441471.2|	GO:0019003
gi|542184934|ref|XM_003441471.2|	GO:0019901
gi|542184934|ref|XM_003441471.2|	GO:0046872
gi|542184934|ref|XM_003441471.2|	GO:0006367
gi|542184934|ref|XM_003441471.2|	GO:0007050
gi|542184934|ref|XM_003441471.2|	GO:0007264
gi|542184934|ref|XM_003441471.2|	GO:0008286
gi|542184934|ref|XM_003441471.2|	GO:0015031
gi|542184934|ref|XM_003441471.2|	GO:0016236
gi|542184934|ref|XM_003441471.2|	GO:0032008
gi|542184934|ref|XM_003441471.2|	GO:0048168
gi|542184934|ref|XM_003441471.2|	GO:0048714
gi|542184934|ref|XM_003441471.2|	GO:2000074
gi|542184937|ref|XM_003441470.2|	GO:0005730	40S ribosomal S26
gi|542184937|ref|XM_003441470.2|	GO:0016020
gi|542184937|ref|XM_003441470.2|	GO:0022627
gi|542184937|ref|XM_003441470.2|	GO:0070062
gi|542184937|ref|XM_003441470.2|	GO:0003729
gi|542184937|ref|XM_003441470.2|	GO:0003735
gi|542184937|ref|XM_003441470.2|	GO:0006412
gi|542184937|ref|XM_003441470.2|	GO:0033119
gi|542184941|ref|XM_003441469.2|	GO:0005789	peptidyl-prolyl cis-trans isomerase FKBP11
gi|542184941|ref|XM_003441469.2|	GO:0016021
gi|542184941|ref|XM_003441469.2|	GO:0003755
gi|542184941|ref|XM_003441469.2|	GO:0005525
gi|542184941|ref|XM_003441469.2|	GO:0005528
gi|542184941|ref|XM_003441469.2|	GO:0000413
gi|542184941|ref|XM_003441469.2|	GO:0006886
gi|542184941|ref|XM_003441469.2|	GO:0007264
gi|542184941|ref|XM_003441469.2|	GO:0061077
gi|542184941|ref|XM_003441469.2|	GO:0071391
gi|542184941|ref|XM_003441469.2|	EC:5.2.1.8
gi|542184956|ref|XM_003441468.2|	GO:0000139	ADP-ribosylation factor 3
gi|542184956|ref|XM_003441468.2|	GO:0005578
gi|542184956|ref|XM_003441468.2|	GO:0005615
gi|542184956|ref|XM_003441468.2|	GO:0005770
gi|542184956|ref|XM_003441468.2|	GO:0005778
gi|542184956|ref|XM_003441468.2|	GO:0005789
gi|542184956|ref|XM_003441468.2|	GO:0005802
gi|542184956|ref|XM_003441468.2|	GO:0005829
gi|542184956|ref|XM_003441468.2|	GO:0005925
gi|542184956|ref|XM_003441468.2|	GO:0014069
gi|542184956|ref|XM_003441468.2|	GO:0030017
gi|542184956|ref|XM_003441468.2|	GO:0030137
gi|542184956|ref|XM_003441468.2|	GO:0031252
gi|542184956|ref|XM_003441468.2|	GO:0042583
gi|542184956|ref|XM_003441468.2|	GO:0043005
gi|542184956|ref|XM_003441468.2|	GO:0045211
gi|542184956|ref|XM_003441468.2|	GO:0048471
gi|542184956|ref|XM_003441468.2|	GO:0070062
gi|542184956|ref|XM_003441468.2|	GO:0000287
gi|542184956|ref|XM_003441468.2|	GO:0003755
gi|542184956|ref|XM_003441468.2|	GO:0003924
gi|542184956|ref|XM_003441468.2|	GO:0005057
gi|542184956|ref|XM_003441468.2|	GO:0005109
gi|542184956|ref|XM_003441468.2|	GO:0005525
gi|542184956|ref|XM_003441468.2|	GO:0005528
gi|542184956|ref|XM_003441468.2|	GO:0019003
gi|542184956|ref|XM_003441468.2|	GO:0042803
gi|542184956|ref|XM_003441468.2|	GO:0044822
gi|542184956|ref|XM_003441468.2|	GO:1990583
gi|542184956|ref|XM_003441468.2|	GO:0000413
gi|542184956|ref|XM_003441468.2|	GO:0002090
gi|542184956|ref|XM_003441468.2|	GO:0006661
gi|542184956|ref|XM_003441468.2|	GO:0006878
gi|542184956|ref|XM_003441468.2|	GO:0006886
gi|542184956|ref|XM_003441468.2|	GO:0006890
gi|542184956|ref|XM_003441468.2|	GO:0006892
gi|542184956|ref|XM_003441468.2|	GO:0007015
gi|542184956|ref|XM_003441468.2|	GO:0007264
gi|542184956|ref|XM_003441468.2|	GO:0016032
gi|542184956|ref|XM_003441468.2|	GO:0016055
gi|542184956|ref|XM_003441468.2|	GO:0019886
gi|542184956|ref|XM_003441468.2|	GO:0030182
gi|542184956|ref|XM_003441468.2|	GO:0034315
gi|542184956|ref|XM_003441468.2|	GO:0034379
gi|542184956|ref|XM_003441468.2|	GO:0043085
gi|542184956|ref|XM_003441468.2|	GO:0044281
gi|542184956|ref|XM_003441468.2|	GO:0045165
gi|542184956|ref|XM_003441468.2|	GO:0045807
gi|542184956|ref|XM_003441468.2|	GO:0045956
gi|542184956|ref|XM_003441468.2|	GO:0048205
gi|542184956|ref|XM_003441468.2|	GO:0050690
gi|542184956|ref|XM_003441468.2|	GO:0050714
gi|542184956|ref|XM_003441468.2|	GO:0055108
gi|542184956|ref|XM_003441468.2|	GO:0060292
gi|542184956|ref|XM_003441468.2|	GO:0060999
gi|542184956|ref|XM_003441468.2|	GO:0061077
gi|542184956|ref|XM_003441468.2|	GO:0070142
gi|542184956|ref|XM_003441468.2|	GO:0097061
gi|542184956|ref|XM_003441468.2|	GO:0097212
gi|542184956|ref|XM_003441468.2|	GO:1902307
gi|542184956|ref|XM_003441468.2|	GO:1902824
gi|542184956|ref|XM_003441468.2|	GO:1902953
gi|542184956|ref|XM_003441468.2|	GO:1903725
gi|542184956|ref|XM_003441468.2|	EC:5.2.1.8
gi|542184959|ref|XM_005469522.1|	GO:0016020	receptor tyrosine- kinase erbB-3
gi|542184959|ref|XM_005469522.1|	GO:0000166
gi|542184959|ref|XM_005469522.1|	GO:0004713
gi|542184959|ref|XM_005469522.1|	GO:0004871
gi|542184959|ref|XM_005469522.1|	GO:0006468
gi|542184959|ref|XM_005469522.1|	GO:0007165
gi|542184959|ref|XM_005469522.1|	EC:2.7.10
gi|542184971|ref|XM_003441467.2|	GO:0005737	proliferation-associated 2G4
gi|542184971|ref|XM_003441467.2|	GO:0003700
gi|542184971|ref|XM_003441467.2|	GO:0016787
gi|542184971|ref|XM_003441467.2|	GO:0006355
gi|542184971|ref|XM_003441467.2|	GO:0007049
gi|542184971|ref|XM_003441467.2|	GO:0008283
gi|542184977|ref|XM_003441466.2|	GO:0005730	cereblon
gi|542184977|ref|XM_003441466.2|	GO:0005737
gi|542184977|ref|XM_003441466.2|	GO:0031464
gi|542184977|ref|XM_003441466.2|	GO:0004176
gi|542184977|ref|XM_003441466.2|	GO:0043161
gi|542184981|ref|XM_003441298.2|	GO:0005886	vasopressin V2 receptor-like
gi|542184981|ref|XM_003441298.2|	GO:0016021
gi|542184981|ref|XM_003441298.2|	GO:0005000
gi|542184981|ref|XM_003441298.2|	GO:0007186
gi|542184984|ref|XM_003441465.2|	GO:0005654	von Hippel-Lindau disease tumor suppressor-like
gi|542184984|ref|XM_003441465.2|	GO:0005667
gi|542184984|ref|XM_003441465.2|	GO:0005730
gi|542184984|ref|XM_003441465.2|	GO:0005739
gi|542184984|ref|XM_003441465.2|	GO:0005829
gi|542184984|ref|XM_003441465.2|	GO:0005929
gi|542184984|ref|XM_003441465.2|	GO:0030891
gi|542184984|ref|XM_003441465.2|	GO:0031462
gi|542184984|ref|XM_003441465.2|	GO:0045111
gi|542184984|ref|XM_003441465.2|	GO:0008134
gi|542184984|ref|XM_003441465.2|	GO:0019899
gi|542184984|ref|XM_003441465.2|	GO:0032403
gi|542184984|ref|XM_003441465.2|	GO:0061630
gi|542184984|ref|XM_003441465.2|	GO:0001525
gi|542184984|ref|XM_003441465.2|	GO:0003309
gi|542184984|ref|XM_003441465.2|	GO:0003310
gi|542184984|ref|XM_003441465.2|	GO:0006607
gi|542184984|ref|XM_003441465.2|	GO:0010498
gi|542184984|ref|XM_003441465.2|	GO:0016567
gi|542184984|ref|XM_003441465.2|	GO:0030182
gi|542184984|ref|XM_003441465.2|	GO:0030198
gi|542184984|ref|XM_003441465.2|	GO:0030218
gi|542184984|ref|XM_003441465.2|	GO:0030947
gi|542184984|ref|XM_003441465.2|	GO:0042069
gi|542184984|ref|XM_003441465.2|	GO:0043534
gi|542184984|ref|XM_003441465.2|	GO:0045471
gi|542184984|ref|XM_003441465.2|	GO:0045602
gi|542184984|ref|XM_003441465.2|	GO:0045765
gi|542184984|ref|XM_003441465.2|	GO:0045893
gi|542184984|ref|XM_003441465.2|	GO:0051291
gi|542184984|ref|XM_003441465.2|	GO:0061428
gi|542184984|ref|XM_003441465.2|	GO:0070244
gi|542184984|ref|XM_003441465.2|	GO:1902072
gi|542184984|ref|XM_003441465.2|	GO:2001233
gi|542184987|ref|XM_003441297.2|	GO:0043229	deoxyribonuclease TATDN2
gi|542184987|ref|XM_003441297.2|	GO:0016888
gi|542184987|ref|XM_003441297.2|	GO:0006308
gi|542184987|ref|XM_003441297.2|	EC:3.1.21
gi|542184998|ref|XM_003441463.2|	GO:0005615	preproghrelin
gi|542184998|ref|XM_003441463.2|	GO:0005829
gi|542184998|ref|XM_003441463.2|	GO:0001664
gi|542184998|ref|XM_003441463.2|	GO:0016608
gi|542184998|ref|XM_003441463.2|	GO:0007186
gi|542184998|ref|XM_003441463.2|	GO:0010628
gi|542184998|ref|XM_003441463.2|	GO:0030252
gi|542184998|ref|XM_003441463.2|	GO:0032099
gi|542184998|ref|XM_003441463.2|	GO:0042594
gi|542184998|ref|XM_003441463.2|	GO:0051480
gi|542184998|ref|XM_003441463.2|	GO:1901671
gi|542185001|ref|XM_003441295.2|	GO:0005089	FYVE, and PH domain-containing 5 isoform X1
gi|542185001|ref|XM_003441295.2|	GO:0046872
gi|542185001|ref|XM_003441295.2|	GO:0035023
gi|542185001|ref|XM_003441295.2|	GO:0043547
gi|542185009|ref|XM_003441461.2|	GO:0005739	kinase C delta type
gi|542185009|ref|XM_003441461.2|	GO:0005783
gi|542185009|ref|XM_003441461.2|	GO:0005829
gi|542185009|ref|XM_003441461.2|	GO:0005886
gi|542185009|ref|XM_003441461.2|	GO:0005911
gi|542185009|ref|XM_003441461.2|	GO:0016363
gi|542185009|ref|XM_003441461.2|	GO:0048471
gi|542185009|ref|XM_003441461.2|	GO:0070062
gi|542185009|ref|XM_003441461.2|	GO:0004697
gi|542185009|ref|XM_003441461.2|	GO:0005524
gi|542185009|ref|XM_003441461.2|	GO:0008047
gi|542185009|ref|XM_003441461.2|	GO:0019899
gi|542185009|ref|XM_003441461.2|	GO:0043560
gi|542185009|ref|XM_003441461.2|	GO:0046872
gi|542185009|ref|XM_003441461.2|	GO:0006915
gi|542185009|ref|XM_003441461.2|	GO:0007049
gi|542185009|ref|XM_003441461.2|	GO:0016064
gi|542185009|ref|XM_003441461.2|	GO:0018107
gi|542185009|ref|XM_003441461.2|	GO:0023021
gi|542185009|ref|XM_003441461.2|	GO:0030837
gi|542185009|ref|XM_003441461.2|	GO:0032613
gi|542185009|ref|XM_003441461.2|	GO:0032615
gi|542185009|ref|XM_003441461.2|	GO:0032930
gi|542185009|ref|XM_003441461.2|	GO:0034351
gi|542185009|ref|XM_003441461.2|	GO:0035307
gi|542185009|ref|XM_003441461.2|	GO:0035556
gi|542185009|ref|XM_003441461.2|	GO:0042100
gi|542185009|ref|XM_003441461.2|	GO:0042119
gi|542185009|ref|XM_003441461.2|	GO:0042742
gi|542185009|ref|XM_003441461.2|	GO:0043085
gi|542185009|ref|XM_003441461.2|	GO:0043407
gi|542185009|ref|XM_003441461.2|	GO:0046627
gi|542185009|ref|XM_003441461.2|	GO:0050732
gi|542185009|ref|XM_003441461.2|	GO:0051490
gi|542185009|ref|XM_003441461.2|	GO:0090331
gi|542185009|ref|XM_003441461.2|	GO:0090398
gi|542185009|ref|XM_003441461.2|	GO:1900163
gi|542185009|ref|XM_003441461.2|	GO:2000304
gi|542185009|ref|XM_003441461.2|	GO:2000753
gi|542185009|ref|XM_003441461.2|	GO:2000755
gi|542185009|ref|XM_003441461.2|	GO:2001022
gi|542185009|ref|XM_003441461.2|	GO:2001235
gi|542185009|ref|XM_003441461.2|	EC:2.7.11.13
gi|542185012|ref|XM_003441294.2|	GO:0005789	RFT1 homolog
gi|542185012|ref|XM_003441294.2|	GO:0016021
gi|542185012|ref|XM_003441294.2|	GO:0005319
gi|542185012|ref|XM_003441294.2|	GO:0034203
gi|542185017|ref|XM_003441293.2|	GO:0005739	selenocysteine-specific elongation factor
gi|542185017|ref|XM_003441293.2|	GO:0030529
gi|542185017|ref|XM_003441293.2|	GO:0000049
gi|542185017|ref|XM_003441293.2|	GO:0003746
gi|542185017|ref|XM_003441293.2|	GO:0003924
gi|542185017|ref|XM_003441293.2|	GO:0005525
gi|542185017|ref|XM_003441293.2|	GO:0035368
gi|542185017|ref|XM_003441293.2|	GO:0043021
gi|542185017|ref|XM_003441293.2|	GO:0001514
gi|542185020|ref|XM_003441460.2|	GO:0000812	ruvB-like 1
gi|542185020|ref|XM_003441460.2|	GO:0005794
gi|542185020|ref|XM_003441460.2|	GO:0005815
gi|542185020|ref|XM_003441460.2|	GO:0016020
gi|542185020|ref|XM_003441460.2|	GO:0016363
gi|542185020|ref|XM_003441460.2|	GO:0030529
gi|542185020|ref|XM_003441460.2|	GO:0031011
gi|542185020|ref|XM_003441460.2|	GO:0035267
gi|542185020|ref|XM_003441460.2|	GO:0070062
gi|542185020|ref|XM_003441460.2|	GO:0071339
gi|542185020|ref|XM_003441460.2|	GO:0005515
gi|542185020|ref|XM_003441460.2|	GO:0005524
gi|542185020|ref|XM_003441460.2|	GO:0043140
gi|542185020|ref|XM_003441460.2|	GO:0043141
gi|542185020|ref|XM_003441460.2|	GO:0006281
gi|542185020|ref|XM_003441460.2|	GO:0006310
gi|542185020|ref|XM_003441460.2|	GO:0006351
gi|542185020|ref|XM_003441460.2|	GO:0006357
gi|542185020|ref|XM_003441460.2|	GO:0007067
gi|542185020|ref|XM_003441460.2|	GO:0007283
gi|542185020|ref|XM_003441460.2|	GO:0007507
gi|542185020|ref|XM_003441460.2|	GO:0010756
gi|542185020|ref|XM_003441460.2|	GO:0032508
gi|542185020|ref|XM_003441460.2|	GO:0034080
gi|542185020|ref|XM_003441460.2|	GO:0043967
gi|542185020|ref|XM_003441460.2|	GO:0043968
gi|542185020|ref|XM_003441460.2|	GO:0051301
gi|542185020|ref|XM_003441460.2|	GO:0060420
gi|542185020|ref|XM_003441460.2|	GO:1903146
gi|542185020|ref|XM_003441460.2|	GO:1903955
gi|542185020|ref|XM_003441460.2|	GO:2000269
gi|542185020|ref|XM_003441460.2|	EC:3.6.1
gi|542185031|ref|XM_003441457.2|	GO:0005654	endothelial transcription factor GATA-2
gi|542185031|ref|XM_003441457.2|	GO:0043234
gi|542185031|ref|XM_003441457.2|	GO:0000980
gi|542185031|ref|XM_003441457.2|	GO:0001077
gi|542185031|ref|XM_003441457.2|	GO:0003682
gi|542185031|ref|XM_003441457.2|	GO:0008134
gi|542185031|ref|XM_003441457.2|	GO:0008270
gi|542185031|ref|XM_003441457.2|	GO:0070742
gi|542185031|ref|XM_003441457.2|	GO:0000122
gi|542185031|ref|XM_003441457.2|	GO:0001655
gi|542185031|ref|XM_003441457.2|	GO:0001709
gi|542185031|ref|XM_003441457.2|	GO:0003190
gi|542185031|ref|XM_003441457.2|	GO:0006366
gi|542185031|ref|XM_003441457.2|	GO:0021514
gi|542185031|ref|XM_003441457.2|	GO:0021533
gi|542185031|ref|XM_003441457.2|	GO:0021902
gi|542185031|ref|XM_003441457.2|	GO:0021954
gi|542185031|ref|XM_003441457.2|	GO:0021983
gi|542185031|ref|XM_003441457.2|	GO:0035019
gi|542185031|ref|XM_003441457.2|	GO:0035065
gi|542185031|ref|XM_003441457.2|	GO:0035854
gi|542185031|ref|XM_003441457.2|	GO:0035912
gi|542185031|ref|XM_003441457.2|	GO:0042472
gi|542185031|ref|XM_003441457.2|	GO:0045599
gi|542185031|ref|XM_003441457.2|	GO:0045648
gi|542185031|ref|XM_003441457.2|	GO:0045650
gi|542185031|ref|XM_003441457.2|	GO:0045654
gi|542185031|ref|XM_003441457.2|	GO:0045746
gi|542185031|ref|XM_003441457.2|	GO:0045766
gi|542185031|ref|XM_003441457.2|	GO:0045944
gi|542185031|ref|XM_003441457.2|	GO:0048469
gi|542185031|ref|XM_003441457.2|	GO:0048821
gi|542185031|ref|XM_003441457.2|	GO:0048873
gi|542185031|ref|XM_003441457.2|	GO:0060215
gi|542185031|ref|XM_003441457.2|	GO:0060216
gi|542185031|ref|XM_003441457.2|	GO:0060872
gi|542185031|ref|XM_003441457.2|	GO:0070345
gi|542185031|ref|XM_003441457.2|	GO:0097154
gi|542185031|ref|XM_003441457.2|	GO:2000178
gi|542185031|ref|XM_003441457.2|	GO:2000977
gi|542185038|ref|XM_003441456.2|	GO:0005765	ras-related Rab-7a
gi|542185038|ref|XM_003441456.2|	GO:0005770
gi|542185038|ref|XM_003441456.2|	GO:0005794
gi|542185038|ref|XM_003441456.2|	GO:0030670
gi|542185038|ref|XM_003441456.2|	GO:0030904
gi|542185038|ref|XM_003441456.2|	GO:0034045
gi|542185038|ref|XM_003441456.2|	GO:0042470
gi|542185038|ref|XM_003441456.2|	GO:0043195
gi|542185038|ref|XM_003441456.2|	GO:0070062
gi|542185038|ref|XM_003441456.2|	GO:0097208
gi|542185038|ref|XM_003441456.2|	GO:0003924
gi|542185038|ref|XM_003441456.2|	GO:0005525
gi|542185038|ref|XM_003441456.2|	GO:0019003
gi|542185038|ref|XM_003441456.2|	GO:0048365
gi|542185038|ref|XM_003441456.2|	GO:0006622
gi|542185038|ref|XM_003441456.2|	GO:0006913
gi|542185038|ref|XM_003441456.2|	GO:0007174
gi|542185038|ref|XM_003441456.2|	GO:0008333
gi|542185038|ref|XM_003441456.2|	GO:0019076
gi|542185038|ref|XM_003441456.2|	GO:0019886
gi|542185038|ref|XM_003441456.2|	GO:0022615
gi|542185038|ref|XM_003441456.2|	GO:0032482
gi|542185038|ref|XM_003441456.2|	GO:0042147
gi|542185038|ref|XM_003441456.2|	GO:0045022
gi|542185038|ref|XM_003441456.2|	GO:0045453
gi|542185038|ref|XM_003441456.2|	GO:0045732
gi|542185038|ref|XM_003441456.2|	GO:0048524
gi|542185038|ref|XM_003441456.2|	GO:0090383
gi|542185038|ref|XM_003441456.2|	GO:0090385
gi|542185038|ref|XM_003441456.2|	GO:1903543
gi|542185038|ref|XM_003441456.2|	GO:2000785
gi|542185041|ref|XR_269236.1|	GO:0005765	ras-related rab-7a
gi|542185041|ref|XR_269236.1|	GO:0005770
gi|542185041|ref|XR_269236.1|	GO:0005794
gi|542185041|ref|XR_269236.1|	GO:0030670
gi|542185041|ref|XR_269236.1|	GO:0030904
gi|542185041|ref|XR_269236.1|	GO:0034045
gi|542185041|ref|XR_269236.1|	GO:0042470
gi|542185041|ref|XR_269236.1|	GO:0043195
gi|542185041|ref|XR_269236.1|	GO:0070062
gi|542185041|ref|XR_269236.1|	GO:0097208
gi|542185041|ref|XR_269236.1|	GO:0003924
gi|542185041|ref|XR_269236.1|	GO:0005525
gi|542185041|ref|XR_269236.1|	GO:0019003
gi|542185041|ref|XR_269236.1|	GO:0048365
gi|542185041|ref|XR_269236.1|	GO:0006622
gi|542185041|ref|XR_269236.1|	GO:0006913
gi|542185041|ref|XR_269236.1|	GO:0007174
gi|542185041|ref|XR_269236.1|	GO:0008333
gi|542185041|ref|XR_269236.1|	GO:0019076
gi|542185041|ref|XR_269236.1|	GO:0019886
gi|542185041|ref|XR_269236.1|	GO:0022615
gi|542185041|ref|XR_269236.1|	GO:0032482
gi|542185041|ref|XR_269236.1|	GO:0042147
gi|542185041|ref|XR_269236.1|	GO:0045022
gi|542185041|ref|XR_269236.1|	GO:0045453
gi|542185041|ref|XR_269236.1|	GO:0045732
gi|542185041|ref|XR_269236.1|	GO:0046854
gi|542185041|ref|XR_269236.1|	GO:0048524
gi|542185041|ref|XR_269236.1|	GO:0090383
gi|542185041|ref|XR_269236.1|	GO:0090385
gi|542185041|ref|XR_269236.1|	GO:1903543
gi|542185041|ref|XR_269236.1|	GO:2000785
gi|542185052|ref|XM_003441455.2|	GO:0005829	actin-related 2 3 complex subunit 4
gi|542185052|ref|XM_003441455.2|	GO:0005885
gi|542185052|ref|XM_003441455.2|	GO:0005930
gi|542185052|ref|XM_003441455.2|	GO:0015630
gi|542185052|ref|XM_003441455.2|	GO:0070062
gi|542185052|ref|XM_003441455.2|	GO:0005200
gi|542185052|ref|XM_003441455.2|	GO:0019899
gi|542185052|ref|XM_003441455.2|	GO:0030674
gi|542185052|ref|XM_003441455.2|	GO:0051015
gi|542185052|ref|XM_003441455.2|	GO:0070736
gi|542185052|ref|XM_003441455.2|	GO:0006464
gi|542185052|ref|XM_003441455.2|	GO:0007264
gi|542185052|ref|XM_003441455.2|	GO:0007411
gi|542185052|ref|XM_003441455.2|	GO:0030041
gi|542185052|ref|XM_003441455.2|	GO:0034314
gi|542185052|ref|XM_003441455.2|	GO:0038096
gi|542185052|ref|XM_003441455.2|	GO:0045087
gi|542185052|ref|XM_003441455.2|	GO:0048013
gi|542185052|ref|XM_003441455.2|	EC:6.3.2
gi|542185071|ref|XM_003441454.2|	GO:0003873	6-phosphofructo-2-kinase fructose-2,6-bisphosphatase 4-like isoform X1
gi|542185071|ref|XM_003441454.2|	GO:0005524
gi|542185071|ref|XM_003441454.2|	GO:0006000
gi|542185071|ref|XM_003441454.2|	GO:0006003
gi|542185071|ref|XM_003441454.2|	GO:0046835
gi|542185071|ref|XM_003441454.2|	EC:2.7.1.105
gi|542185074|ref|XM_005469534.1|	GO:0044763	neural Wiskott-Aldrich syndrome -like
gi|542185074|ref|XM_005469534.1|	GO:0050789
gi|542185078|ref|XM_003441453.2|	GO:0005737	MAP kinase-activated kinase 2-like isoform X1
gi|542185078|ref|XM_003441453.2|	GO:0004683
gi|542185078|ref|XM_003441453.2|	GO:0004871
gi|542185078|ref|XM_003441453.2|	GO:0005516
gi|542185078|ref|XM_003441453.2|	GO:0005524
gi|542185078|ref|XM_003441453.2|	GO:0009931
gi|542185078|ref|XM_003441453.2|	GO:0051019
gi|542185078|ref|XM_003441453.2|	GO:0000165
gi|542185078|ref|XM_003441453.2|	GO:0002224
gi|542185078|ref|XM_003441453.2|	GO:0007166
gi|542185078|ref|XM_003441453.2|	GO:0018105
gi|542185078|ref|XM_003441453.2|	GO:0034097
gi|542185078|ref|XM_003441453.2|	GO:0046777
gi|542185078|ref|XM_003441453.2|	EC:2.7.11.17
gi|542185082|ref|XM_003441452.2|	GO:0005829	urocanate hydratase
gi|542185082|ref|XM_003441452.2|	GO:0016153
gi|542185082|ref|XM_003441452.2|	GO:0006548
gi|542185082|ref|XM_003441452.2|	EC:4.2.1.49
gi|542185083|ref|XM_003441291.2|	GO:0005758	mitochondrial intermembrane space import and assembly 40-B-like
gi|542185083|ref|XM_003441291.2|	GO:0015035
gi|542185083|ref|XM_003441291.2|	GO:0022417
gi|542185083|ref|XM_003441291.2|	GO:0045041
gi|542185083|ref|XM_003441291.2|	GO:0051084
gi|542185083|ref|XM_003441291.2|	GO:0055114
gi|542185084|ref|XM_005469536.1|	GO:0030176	transport Sec61 subunit alpha-like 1
gi|542185084|ref|XM_005469536.1|	GO:0021986
gi|542185084|ref|XM_005469536.1|	GO:0045047
gi|542185086|ref|XR_269240.1|	GO:0016020	RNA-directed DNA polymerase from mobile element jockey-like
gi|542185086|ref|XR_269240.1|	GO:0000166
gi|542185086|ref|XR_269240.1|	GO:0004930
gi|542185086|ref|XR_269240.1|	GO:0016491
gi|542185086|ref|XR_269240.1|	GO:0016740
gi|542185086|ref|XR_269240.1|	GO:0016787
gi|542185086|ref|XR_269240.1|	GO:0022892
gi|542185086|ref|XR_269240.1|	GO:0046872
gi|542185086|ref|XR_269240.1|	GO:0007165
gi|542185086|ref|XR_269240.1|	GO:0008152
gi|542185086|ref|XR_269240.1|	GO:0015914
gi|542185086|ref|XR_269240.1|	GO:0042221
gi|542185087|ref|XM_003441451.2|	GO:0043229	inositol hexakisphosphate kinase 2-like
gi|542185087|ref|XM_003441451.2|	GO:0008440
gi|542185087|ref|XM_003441451.2|	GO:0007227
gi|542185087|ref|XM_003441451.2|	GO:0016310
gi|542185087|ref|XM_003441451.2|	GO:0045880
gi|542185087|ref|XM_003441451.2|	EC:2.7.1.127
gi|542185092|ref|XM_005469538.1|	GO:0016021	probable G- coupled receptor 22
gi|542185092|ref|XM_005469538.1|	GO:0004930
gi|542185092|ref|XM_005469538.1|	GO:0007186
gi|542185100|ref|XM_003441450.2|	GO:0001502	FAM212A-like
gi|542185107|ref|XM_003441449.2|	GO:0005654	guanine nucleotide-binding G subunit alpha-2-like
gi|542185107|ref|XM_003441449.2|	GO:0005737
gi|542185107|ref|XM_003441449.2|	GO:0005813
gi|542185107|ref|XM_003441449.2|	GO:0005834
gi|542185107|ref|XM_003441449.2|	GO:0030496
gi|542185107|ref|XM_003441449.2|	GO:0070062
gi|542185107|ref|XM_003441449.2|	GO:0001664
gi|542185107|ref|XM_003441449.2|	GO:0003924
gi|542185107|ref|XM_003441449.2|	GO:0004871
gi|542185107|ref|XM_003441449.2|	GO:0005525
gi|542185107|ref|XM_003441449.2|	GO:0031683
gi|542185107|ref|XM_003441449.2|	GO:0046872
gi|542185107|ref|XM_003441449.2|	GO:0001973
gi|542185107|ref|XM_003441449.2|	GO:0007049
gi|542185107|ref|XM_003441449.2|	GO:0007193
gi|542185107|ref|XM_003441449.2|	GO:0007213
gi|542185107|ref|XM_003441449.2|	GO:0007214
gi|542185107|ref|XM_003441449.2|	GO:0008152
gi|542185107|ref|XM_003441449.2|	GO:0008283
gi|542185107|ref|XM_003441449.2|	GO:0051301
gi|542185110|ref|XM_005469541.1|	GO:0005887	sodium-coupled neutral amino acid transporter 3-like isoform X1
gi|542185110|ref|XM_005469541.1|	GO:0005290
gi|542185110|ref|XM_005469541.1|	GO:0015182
gi|542185110|ref|XM_005469541.1|	GO:0015186
gi|542185110|ref|XM_005469541.1|	GO:0006867
gi|542185110|ref|XM_005469541.1|	GO:0006868
gi|542185110|ref|XM_005469541.1|	GO:0089709
gi|542185122|ref|XM_005469544.1|	GO:0046872	RNA-binding 5-like isoform X1
gi|542185122|ref|XM_005469544.1|	GO:0097159
gi|542185122|ref|XM_005469544.1|	GO:1901363
gi|542185126|ref|XM_003441448.2|	GO:0030140	ER membrane complex subunit 3
gi|542185126|ref|XM_003441448.2|	GO:0072546
gi|542185126|ref|XM_003441448.2|	GO:0034975
gi|542185126|ref|XM_003441448.2|	GO:0045494
gi|542185126|ref|XM_003441448.2|	GO:0060041
gi|542185129|ref|XM_003441447.2|	GO:0005634	ubiquitin carboxyl-terminal hydrolase 4
gi|542185129|ref|XM_003441447.2|	GO:0005737
gi|542185129|ref|XM_003441447.2|	GO:0005886
gi|542185129|ref|XM_003441447.2|	GO:0004197
gi|542185129|ref|XM_003441447.2|	GO:0004843
gi|542185129|ref|XM_003441447.2|	GO:0031685
gi|542185129|ref|XM_003441447.2|	GO:0042802
gi|542185129|ref|XM_003441447.2|	GO:0000244
gi|542185129|ref|XM_003441447.2|	GO:0016579
gi|542185129|ref|XM_003441447.2|	GO:0031397
gi|542185129|ref|XM_003441447.2|	GO:0031647
gi|542185129|ref|XM_003441447.2|	GO:0034394
gi|542185129|ref|XM_003441447.2|	GO:0043161
gi|542185129|ref|XM_003441447.2|	GO:0061136
gi|542185129|ref|XM_003441447.2|	EC:3.4.22
gi|542185132|ref|XM_005469545.1|	GO:0005615	glutathione peroxidase 1-like
gi|542185132|ref|XM_005469545.1|	GO:0004602
gi|542185132|ref|XM_005469545.1|	GO:0006979
gi|542185132|ref|XM_005469545.1|	GO:0009635
gi|542185132|ref|XM_005469545.1|	GO:0055114
gi|542185132|ref|XM_005469545.1|	EC:1.11.1.9
gi|542185136|ref|XM_005469546.1|	GO:0005634	Fanconi anemia group D2
gi|542185136|ref|XM_005469546.1|	GO:0000003
gi|542185136|ref|XM_005469546.1|	GO:0006281
gi|542185136|ref|XM_005469546.1|	GO:0043066
gi|542185147|ref|XM_005469548.1|	GO:0005887	metabotropic glutamate receptor 2
gi|542185147|ref|XM_005469548.1|	GO:0042734
gi|542185147|ref|XM_005469548.1|	GO:0001641
gi|542185147|ref|XM_005469548.1|	GO:0005246
gi|542185147|ref|XM_005469548.1|	GO:0007216
gi|542185147|ref|XM_005469548.1|	GO:0051966
gi|542185151|ref|XM_003441283.2|	GO:0035861	poly [ADP-ribose] polymerase 3
gi|542185151|ref|XM_003441283.2|	GO:0003950
gi|542185151|ref|XM_003441283.2|	GO:0006302
gi|542185151|ref|XM_003441283.2|	GO:0006471
gi|542185151|ref|XM_003441283.2|	GO:0071696
gi|542185151|ref|XM_003441283.2|	GO:0090299
gi|542185151|ref|XM_003441283.2|	EC:2.4.2.30
gi|542185153|ref|XM_003441282.2|	GO:0005886	probable G- coupled receptor
gi|542185153|ref|XM_003441282.2|	GO:0016021
gi|542185153|ref|XM_003441282.2|	GO:0004930
gi|542185153|ref|XM_003441282.2|	GO:0007186
gi|542185156|ref|XM_003441446.2|	GO:0000139	caveolin-2-like
gi|542185156|ref|XM_003441446.2|	GO:0005901
gi|542185156|ref|XM_003441446.2|	GO:0070836
gi|542185159|ref|XM_003441445.2|	GO:0000139	caveolin-3
gi|542185159|ref|XM_003441445.2|	GO:0005783
gi|542185159|ref|XM_003441445.2|	GO:0005901
gi|542185159|ref|XM_003441445.2|	GO:0016010
gi|542185159|ref|XM_003441445.2|	GO:0042383
gi|542185159|ref|XM_003441445.2|	GO:0005246
gi|542185159|ref|XM_003441445.2|	GO:0008022
gi|542185159|ref|XM_003441445.2|	GO:0017080
gi|542185159|ref|XM_003441445.2|	GO:0032403
gi|542185159|ref|XM_003441445.2|	GO:0032947
gi|542185159|ref|XM_003441445.2|	GO:0043014
gi|542185159|ref|XM_003441445.2|	GO:0044325
gi|542185159|ref|XM_003441445.2|	GO:0071253
gi|542185159|ref|XM_003441445.2|	GO:0001778
gi|542185159|ref|XM_003441445.2|	GO:0002027
gi|542185159|ref|XM_003441445.2|	GO:0006641
gi|542185159|ref|XM_003441445.2|	GO:0007015
gi|542185159|ref|XM_003441445.2|	GO:0007520
gi|542185159|ref|XM_003441445.2|	GO:0010614
gi|542185159|ref|XM_003441445.2|	GO:0010831
gi|542185159|ref|XM_003441445.2|	GO:0014819
gi|542185159|ref|XM_003441445.2|	GO:0017015
gi|542185159|ref|XM_003441445.2|	GO:0031122
gi|542185159|ref|XM_003441445.2|	GO:0035995
gi|542185159|ref|XM_003441445.2|	GO:0038009
gi|542185159|ref|XM_003441445.2|	GO:0042593
gi|542185159|ref|XM_003441445.2|	GO:0042632
gi|542185159|ref|XM_003441445.2|	GO:0042693
gi|542185159|ref|XM_003441445.2|	GO:0043407
gi|542185159|ref|XM_003441445.2|	GO:0045214
gi|542185159|ref|XM_003441445.2|	GO:0045792
gi|542185159|ref|XM_003441445.2|	GO:0046716
gi|542185159|ref|XM_003441445.2|	GO:0051001
gi|542185159|ref|XM_003441445.2|	GO:0051394
gi|542185159|ref|XM_003441445.2|	GO:0051647
gi|542185159|ref|XM_003441445.2|	GO:0051896
gi|542185159|ref|XM_003441445.2|	GO:0051926
gi|542185159|ref|XM_003441445.2|	GO:0055013
gi|542185159|ref|XM_003441445.2|	GO:0055117
gi|542185159|ref|XM_003441445.2|	GO:0060035
gi|542185159|ref|XM_003441445.2|	GO:0060299
gi|542185159|ref|XM_003441445.2|	GO:0060307
gi|542185159|ref|XM_003441445.2|	GO:0060347
gi|542185159|ref|XM_003441445.2|	GO:0060373
gi|542185159|ref|XM_003441445.2|	GO:0060762
gi|542185159|ref|XM_003441445.2|	GO:0070836
gi|542185159|ref|XM_003441445.2|	GO:0090002
gi|542185159|ref|XM_003441445.2|	GO:0090279
gi|542185159|ref|XM_003441445.2|	GO:1900744
gi|542185159|ref|XM_003441445.2|	GO:1900826
gi|542185159|ref|XM_003441445.2|	GO:1901019
gi|542185159|ref|XM_003441445.2|	GO:2000649
gi|542185162|ref|XM_003441444.2|	GO:0005887	oxytocin receptor
gi|542185162|ref|XM_003441444.2|	GO:0004990
gi|542185162|ref|XM_003441444.2|	GO:0005000
gi|542185162|ref|XM_003441444.2|	GO:0042277
gi|542185162|ref|XM_003441444.2|	GO:0001992
gi|542185162|ref|XM_003441444.2|	GO:0007186
gi|542185162|ref|XM_003441444.2|	GO:0032870
gi|542185162|ref|XM_003441444.2|	GO:0045766
gi|542185162|ref|XM_003441444.2|	GO:0045907
gi|542185162|ref|XM_003441444.2|	GO:0048848
gi|542185162|ref|XM_003441444.2|	GO:1901652
gi|542185164|ref|XM_003441281.2|	GO:0005634	E3 ubiquitin- ligase RAD18
gi|542185164|ref|XM_003441281.2|	GO:0097505
gi|542185164|ref|XM_003441281.2|	GO:0003677
gi|542185164|ref|XM_003441281.2|	GO:0008270
gi|542185164|ref|XM_003441281.2|	GO:0016874
gi|542185164|ref|XM_003441281.2|	GO:0043142
gi|542185164|ref|XM_003441281.2|	GO:0061630
gi|542185164|ref|XM_003441281.2|	GO:0006301
gi|542185164|ref|XM_003441281.2|	GO:0006513
gi|542185164|ref|XM_003441281.2|	GO:0009411
gi|542185167|ref|XM_005469549.1|	GO:0005829	SLIT-ROBO Rho GTPase-activating 3 isoform X1
gi|542185167|ref|XM_005469549.1|	GO:0005096
gi|542185167|ref|XM_005469549.1|	GO:0048365
gi|542185167|ref|XM_005469549.1|	GO:0007264
gi|542185167|ref|XM_005469549.1|	GO:0030336
gi|542185167|ref|XM_005469549.1|	GO:0043547
gi|542185167|ref|XM_005469549.1|	GO:0051056
gi|542185179|ref|XM_003441279.2|	GO:0044424	THUMP domain-containing 3
gi|542185179|ref|XM_003441279.2|	GO:0003723
gi|542185179|ref|XM_003441279.2|	GO:0016740
gi|542185186|ref|XM_003441278.2|	GO:0005789	prostacyclin synthase-like
gi|542185186|ref|XM_003441278.2|	GO:0004497
gi|542185186|ref|XM_003441278.2|	GO:0005506
gi|542185186|ref|XM_003441278.2|	GO:0008116
gi|542185186|ref|XM_003441278.2|	GO:0016705
gi|542185186|ref|XM_003441278.2|	GO:0020037
gi|542185186|ref|XM_003441278.2|	GO:0001516
[truncated: 3,590 more rows]

## Sheet: GO annotation LG14
Table S5
GO annotations of O. niloticus genes located in the potential sex-determining regions on LG14
Genes on LG14	associated GO terms	Gene name
gi|542200631|ref|XM_005474422.1|	GO:0000139	-tyrosine sulfotransferase 1 isoform X1
gi|542200631|ref|XM_005474422.1|	GO:0016021
gi|542200631|ref|XM_005474422.1|	GO:0008476
gi|542200631|ref|XM_005474422.1|	GO:0006478
gi|542200631|ref|XM_005474422.1|	EC:2.8.2.20
gi|542251359|ref|XM_003456939.2|	GO:0005794	2-phosphoxylose phosphatase 1 isoform X1
gi|542251359|ref|XM_003456939.2|	GO:0016020
gi|542251359|ref|XM_003456939.2|	GO:0003993
gi|542251359|ref|XM_003456939.2|	GO:0008138
gi|542251359|ref|XM_003456939.2|	GO:0016312
gi|542251359|ref|XM_003456939.2|	GO:0034593
gi|542251359|ref|XM_003456939.2|	GO:0034595
gi|542251359|ref|XM_003456939.2|	GO:0046030
gi|542251359|ref|XM_003456939.2|	GO:0052743
gi|542251359|ref|XM_003456939.2|	GO:0052827
gi|542251359|ref|XM_003456939.2|	GO:0006470
gi|542251359|ref|XM_003456939.2|	GO:0010909
gi|542251359|ref|XM_003456939.2|	GO:0050650
gi|542251359|ref|XM_003456939.2|	EC:3.1.3.2
gi|542251359|ref|XM_003456939.2|	EC:3.1.3
gi|542251339|ref|XM_003456945.2|	GO:0005763	28S ribosomal S22, mitochondrial
gi|542251339|ref|XM_003456945.2|	GO:0003735
gi|542200987|ref|XM_003441609.2|	GO:0005730	40S ribosomal S25
gi|542200987|ref|XM_003441609.2|	GO:0022627
gi|542200987|ref|XM_003441609.2|	GO:0070062
gi|542200987|ref|XM_003441609.2|	GO:0044822
gi|542253165|ref|XM_003457605.2|	GO:0005578	A disintegrin and metallo ase with thrombospondin motifs 15
gi|542253165|ref|XM_003457605.2|	GO:0004222
gi|542253165|ref|XM_003457605.2|	GO:0008270
gi|542253165|ref|XM_003457605.2|	GO:0006508
gi|542253165|ref|XM_003457605.2|	EC:3.4.24
gi|542253166|ref|XM_003457606.2|	GO:0005578	A disintegrin and metallo ase with thrombospondin motifs 8
gi|542253166|ref|XM_003457606.2|	GO:0004222
gi|542253166|ref|XM_003457606.2|	GO:0008270
gi|542253166|ref|XM_003457606.2|	GO:0006508
gi|542253166|ref|XM_003457606.2|	EC:3.4.24
gi|542251408|ref|XM_003456953.2|	GO:0030117	AP-1 complex subunit sigma-3
gi|542251408|ref|XM_003456953.2|	GO:0008565
gi|542251408|ref|XM_003456953.2|	GO:0006886
gi|542251408|ref|XM_003456953.2|	GO:0016192
gi|542231719|ref|XM_003449265.2|	GO:0016020	ATP synthase subunit s
gi|542231719|ref|XM_003449265.2|	GO:0043231
gi|542231719|ref|XM_003449265.2|	GO:0044444
gi|542231719|ref|XM_003449265.2|	GO:0016757
gi|542200621|ref|XM_003453566.2|	GO:0016020	ATP-binding cassette sub-family G member 4-like
gi|542200621|ref|XM_003453566.2|	GO:0005524
gi|542200621|ref|XM_003453566.2|	GO:0016887
gi|542200621|ref|XM_003453566.2|	GO:0008152
gi|542200621|ref|XM_003453566.2|	EC:3.6.1.3
gi|542201067|ref|XM_005474601.1|	GO:0005887	ATP-sensitive inward rectifier potassium channel 1
gi|542201067|ref|XM_005474601.1|	GO:0015272
gi|542201067|ref|XM_005474601.1|	GO:0010107
gi|542201067|ref|XM_005474601.1|	GO:0034765
gi|542231943|ref|XM_005454372.1|	GO:0016020	B-cadherin-like
gi|542231943|ref|XM_005454372.1|	GO:0007155
gi|542200713|ref|XM_003441627.2|	GO:0008270	B-cell CLL lymphoma 7 family member B
gi|542200713|ref|XM_003441627.2|	GO:0016301
gi|542200713|ref|XM_003441627.2|	GO:0016310
gi|542201290|ref|XM_003441570.2|	GO:0005783	B-cell receptor-associated 29
gi|542201290|ref|XM_003441570.2|	GO:0016021
gi|542201290|ref|XM_003441570.2|	GO:0017150
gi|542201290|ref|XM_003441570.2|	GO:0050660
gi|542201290|ref|XM_003441570.2|	GO:0002943
gi|542201290|ref|XM_003441570.2|	GO:0006886
gi|542201290|ref|XM_003441570.2|	GO:0055114
gi|542200611|ref|XM_003453563.2|	GO:0005730	BTB POZ domain-containing adapter for CUL3-mediated degradation 2
gi|542200611|ref|XM_003453563.2|	GO:0005768
gi|542200611|ref|XM_003453563.2|	GO:0031463
gi|542200611|ref|XM_003453563.2|	GO:0004842
gi|542200611|ref|XM_003453563.2|	GO:0017049
gi|542200611|ref|XM_003453563.2|	GO:0019904
gi|542200611|ref|XM_003453563.2|	GO:0006260
gi|542200611|ref|XM_003453563.2|	GO:0006955
gi|542200611|ref|XM_003453563.2|	GO:0009790
gi|542200611|ref|XM_003453563.2|	GO:0016477
gi|542200611|ref|XM_003453563.2|	GO:0016567
gi|542200611|ref|XM_003453563.2|	GO:0035024
gi|542200611|ref|XM_003453563.2|	GO:0043149
gi|542200611|ref|XM_003453563.2|	GO:0043161
gi|542200611|ref|XM_003453563.2|	GO:0045740
gi|542200611|ref|XM_003453563.2|	GO:0051260
gi|542201047|ref|XM_003441681.2|	GO:0005634	C-ets-1 isoform X1
gi|542201047|ref|XM_003441681.2|	GO:0000981
gi|542201047|ref|XM_003441681.2|	GO:0043565
gi|542201047|ref|XM_003441681.2|	GO:0006357
gi|542201047|ref|XM_003441681.2|	GO:0030154
gi|542201020|ref|XM_005474583.1|	GO:0016021	C5a anaphylatoxin chemotactic receptor 1-like
gi|542201020|ref|XM_005474583.1|	GO:0016323
gi|542201020|ref|XM_005474583.1|	GO:0045177
gi|542201020|ref|XM_005474583.1|	GO:0001856
gi|542201020|ref|XM_005474583.1|	GO:0004878
gi|542201020|ref|XM_005474583.1|	GO:0004944
gi|542201020|ref|XM_005474583.1|	GO:0006935
gi|542201020|ref|XM_005474583.1|	GO:0038178
gi|542201020|ref|XM_005474583.1|	GO:0042789
gi|542201020|ref|XM_005474583.1|	GO:0050679
gi|542201020|ref|XM_005474583.1|	GO:0070374
gi|542201020|ref|XM_005474583.1|	GO:0071624
gi|542201025|ref|XM_005474584.1|	GO:0016021	C5a anaphylatoxin chemotactic receptor 1-like
gi|542201025|ref|XM_005474584.1|	GO:0016323
gi|542201025|ref|XM_005474584.1|	GO:0045177
gi|542201025|ref|XM_005474584.1|	GO:0001856
gi|542201025|ref|XM_005474584.1|	GO:0004878
gi|542201025|ref|XM_005474584.1|	GO:0004944
gi|542201025|ref|XM_005474584.1|	GO:0006935
gi|542201025|ref|XM_005474584.1|	GO:0038178
gi|542201025|ref|XM_005474584.1|	GO:0042789
gi|542201025|ref|XM_005474584.1|	GO:0050679
gi|542201025|ref|XM_005474584.1|	GO:0070374
gi|542201025|ref|XM_005474584.1|	GO:0071624
gi|542201027|ref|XM_005474585.1|	GO:0016021	C5a anaphylatoxin chemotactic receptor 1-like
gi|542201027|ref|XM_005474585.1|	GO:0016323
gi|542201027|ref|XM_005474585.1|	GO:0045177
gi|542201027|ref|XM_005474585.1|	GO:0001856
gi|542201027|ref|XM_005474585.1|	GO:0004878
gi|542201027|ref|XM_005474585.1|	GO:0004944
gi|542201027|ref|XM_005474585.1|	GO:0006935
gi|542201027|ref|XM_005474585.1|	GO:0038178
gi|542201027|ref|XM_005474585.1|	GO:0042789
gi|542201027|ref|XM_005474585.1|	GO:0050679
gi|542201027|ref|XM_005474585.1|	GO:0070374
gi|542201027|ref|XM_005474585.1|	GO:0071624
gi|542200667|ref|XM_005474435.1|	GO:0016021	CDP-diacylglycerol--inositol 3-phosphatidyltransferase 1-like isoform X1
gi|542200667|ref|XM_005474435.1|	GO:0003882
gi|542200667|ref|XM_005474435.1|	GO:0006659
gi|542200667|ref|XM_005474435.1|	EC:2.7.8.8
gi|542201074|ref|XM_003441678.2|	GO:0030173	CMP-N-acetylneuraminate-beta-galactosamide-alpha-2,3-sialyltransferase 4 isoform X1
gi|542201074|ref|XM_003441678.2|	GO:0008373
gi|542201074|ref|XM_003441678.2|	GO:0006486
gi|542201074|ref|XM_003441678.2|	GO:0097503
gi|542201074|ref|XM_003441678.2|	EC:2.4.99
gi|542201212|ref|XM_005474655.1|	GO:0003824	CWF19 2
gi|542201212|ref|XM_005474655.1|	GO:0008152
gi|542200645|ref|XM_003453562.2|	GO:0005515	CXorf40A-like
gi|542253177|ref|XM_003457598.2|	GO:0003700	Cyclic AMP-dependent transcription factor ATF-5
gi|542253177|ref|XM_003457598.2|	GO:0043565
gi|542253177|ref|XM_003457598.2|	GO:0006357
gi|542201018|ref|XM_003441602.2|	GO:0005665	DNA-directed RNA polymerase II subunit RPB9
gi|542201018|ref|XM_003441602.2|	GO:0005730
gi|542201018|ref|XM_003441602.2|	GO:0003677
gi|542201018|ref|XM_003441602.2|	GO:0003899
gi|542201018|ref|XM_003441602.2|	GO:0008270
gi|542201018|ref|XM_003441602.2|	GO:0000398
gi|542201018|ref|XM_003441602.2|	GO:0001193
gi|542201018|ref|XM_003441602.2|	GO:0006283
gi|542201018|ref|XM_003441602.2|	GO:0006367
gi|542201018|ref|XM_003441602.2|	GO:0006370
gi|542201018|ref|XM_003441602.2|	GO:0016032
gi|542201018|ref|XM_003441602.2|	GO:0034587
gi|542201018|ref|XM_003441602.2|	GO:0035019
gi|542201018|ref|XM_003441602.2|	GO:0050434
gi|542201018|ref|XM_003441602.2|	EC:2.7.7.6
gi|542200797|ref|XM_005474489.1|	GO:0005622	EH domain-containing 2-like
gi|542200797|ref|XM_005474489.1|	GO:0005509
gi|542200797|ref|XM_005474489.1|	GO:0005525
gi|542200797|ref|XM_005474489.1|	GO:0030036
gi|542200797|ref|XM_005474489.1|	GO:0032456
gi|542231737|ref|XM_005454298.1|	GO:0005622	F-box only 46
gi|542231737|ref|XM_005454298.1|	GO:0035556
gi|542231863|ref|XM_003449313.2|	GO:0016849	FAM124B-like isoform X1
gi|542231863|ref|XM_003449313.2|	GO:0097159
gi|542231863|ref|XM_003449313.2|	GO:1901363
gi|542231863|ref|XM_003449313.2|	GO:0009190
gi|542256462|ref|XR_267820.1|	GO:0072669	FAM98B-like
gi|542256462|ref|XR_267820.1|	GO:0044822
gi|542200674|ref|XM_005474437.1|	GO:0005634	Fanconi anemia group J
gi|542200674|ref|XM_005474437.1|	GO:0000166
gi|542200674|ref|XM_005474437.1|	GO:0003676
gi|542200674|ref|XM_005474437.1|	GO:0008026
gi|542200674|ref|XM_005474437.1|	GO:0009987
gi|542201055|ref|XM_003441598.2|	GO:0005634	Friend leukemia integration 1 transcription factor isoform X2
gi|542201055|ref|XM_003441598.2|	GO:0003700
gi|542201055|ref|XM_003441598.2|	GO:0043565
gi|542201055|ref|XM_003441598.2|	GO:0006355
gi|542201069|ref|XM_003441679.2|	GO:0005887	G -activated inward rectifier potassium channel 4
gi|542201069|ref|XM_003441679.2|	GO:0015467
gi|542201069|ref|XM_003441679.2|	GO:0010107
gi|542201069|ref|XM_003441679.2|	GO:0034765
gi|542200726|ref|XM_003441732.2|	GO:0016020	G -coupled receptor kinase 7B-like
gi|542200726|ref|XM_003441732.2|	GO:0004703
gi|542200726|ref|XM_003441732.2|	GO:0005524
gi|542200726|ref|XM_003441732.2|	GO:0009881
gi|542200726|ref|XM_003441732.2|	GO:0050254
gi|542200726|ref|XM_003441732.2|	GO:0006468
gi|542200726|ref|XM_003441732.2|	GO:0007601
gi|542200726|ref|XM_003441732.2|	GO:0007603
gi|542200726|ref|XM_003441732.2|	GO:0038032
gi|542200726|ref|XM_003441732.2|	EC:2.7.11.14
gi|542200726|ref|XM_003441732.2|	EC:2.7.11.16
gi|542200915|ref|XM_005474542.1|	GO:0005737	GMP synthase [glutamine-hydrolyzing]
gi|542200915|ref|XM_005474542.1|	GO:0003922
gi|542200915|ref|XM_005474542.1|	GO:0005524
gi|542200915|ref|XM_005474542.1|	GO:0016462
gi|542200915|ref|XM_005474542.1|	GO:0006177
gi|542200915|ref|XM_005474542.1|	EC:3.6.1
gi|542200915|ref|XM_005474542.1|	EC:6.3.5.2
gi|542201311|ref|XM_003441568.2|	GO:0000139	Golgi SNAP receptor complex member 1
gi|542201311|ref|XM_003441568.2|	GO:0005797
gi|542201311|ref|XM_003441568.2|	GO:0005801
gi|542201311|ref|XM_003441568.2|	GO:0016021
gi|542201311|ref|XM_003441568.2|	GO:0031201
gi|542201311|ref|XM_003441568.2|	GO:0000149
gi|542201311|ref|XM_003441568.2|	GO:0005484
gi|542201311|ref|XM_003441568.2|	GO:0006888
gi|542201311|ref|XM_003441568.2|	GO:0006891
gi|542201311|ref|XM_003441568.2|	GO:0006906
gi|542201311|ref|XM_003441568.2|	GO:0015031
gi|542201311|ref|XM_003441568.2|	GO:0048209
gi|542201261|ref|XM_005474676.1|	GO:0016020	HHIP 1
gi|542201261|ref|XM_005474676.1|	GO:0005044
gi|542201261|ref|XM_005474676.1|	GO:0016901
gi|542201261|ref|XM_005474676.1|	GO:0048038
gi|542201261|ref|XM_005474676.1|	GO:0005975
gi|542201261|ref|XM_005474676.1|	GO:0006898
gi|542201261|ref|XM_005474676.1|	GO:0055114
gi|542201195|ref|XM_003441584.2|	GO:0002376	ICOS ligand-like isoform X2
gi|542253151|ref|XM_003457603.2|	GO:0016491	L-amino-acid oxidase-like isoform X1
gi|542253151|ref|XM_003457603.2|	GO:0002376
gi|542253151|ref|XM_003457603.2|	GO:0006952
gi|542253151|ref|XM_003457603.2|	GO:0055114
gi|542201206|ref|XM_005474653.1|	GO:0000287	L-aminoadipate-semialdehyde dehydrogenase-phosphopantetheinyl transferase
gi|542201206|ref|XM_005474653.1|	GO:0008897
gi|542201206|ref|XM_005474653.1|	GO:0008152
gi|542201206|ref|XM_005474653.1|	EC:2.7.8.7
gi|542256479|ref|XM_003458607.2|	GO:0004672	LIM domain kinase 1-like isoform X1
gi|542256479|ref|XM_003458607.2|	GO:0005524
gi|542256479|ref|XM_003458607.2|	GO:0008270
gi|542256479|ref|XM_003458607.2|	GO:0001878
gi|542256479|ref|XM_003458607.2|	GO:0006468
gi|542200701|ref|XM_003453561.2|	GO:0005634	LIM homeobox Lhx1
gi|542200701|ref|XM_003453561.2|	GO:0043234
gi|542200701|ref|XM_003453561.2|	GO:0003700
gi|542200701|ref|XM_003453561.2|	GO:0003714
gi|542200701|ref|XM_003453561.2|	GO:0005515
gi|542200701|ref|XM_003453561.2|	GO:0008270
gi|542200701|ref|XM_003453561.2|	GO:0043565
gi|542200701|ref|XM_003453561.2|	GO:0001658
gi|542200701|ref|XM_003453561.2|	GO:0001705
gi|542200701|ref|XM_003453561.2|	GO:0001706
gi|542200701|ref|XM_003453561.2|	GO:0006366
gi|542200701|ref|XM_003453561.2|	GO:0008045
gi|542200701|ref|XM_003453561.2|	GO:0009791
gi|542200701|ref|XM_003453561.2|	GO:0009953
gi|542200701|ref|XM_003453561.2|	GO:0021517
gi|542200701|ref|XM_003453561.2|	GO:0021527
gi|542200701|ref|XM_003453561.2|	GO:0021537
gi|542200701|ref|XM_003453561.2|	GO:0021702
gi|542200701|ref|XM_003453561.2|	GO:0021871
gi|542200701|ref|XM_003453561.2|	GO:0021937
gi|542200701|ref|XM_003453561.2|	GO:0032525
gi|542200701|ref|XM_003453561.2|	GO:0035502
gi|542200701|ref|XM_003453561.2|	GO:0035847
gi|542200701|ref|XM_003453561.2|	GO:0035849
gi|542200701|ref|XM_003453561.2|	GO:0035852
gi|542200701|ref|XM_003453561.2|	GO:0044344
gi|542200701|ref|XM_003453561.2|	GO:0045892
gi|542200701|ref|XM_003453561.2|	GO:0045893
gi|542200701|ref|XM_003453561.2|	GO:0048703
gi|542200701|ref|XM_003453561.2|	GO:0048793
gi|542200701|ref|XM_003453561.2|	GO:0060059
gi|542200701|ref|XM_003453561.2|	GO:0060067
gi|542200701|ref|XM_003453561.2|	GO:0060068
gi|542200701|ref|XM_003453561.2|	GO:0061205
gi|542200701|ref|XM_003453561.2|	GO:0072177
gi|542200701|ref|XM_003453561.2|	GO:0072224
gi|542200701|ref|XM_003453561.2|	GO:0072278
gi|542200701|ref|XM_003453561.2|	GO:0072283
gi|542200701|ref|XM_003453561.2|	GO:0072284
gi|542200701|ref|XM_003453561.2|	GO:0090009
gi|542200701|ref|XM_003453561.2|	GO:0090190
gi|542200701|ref|XM_003453561.2|	GO:0097477
gi|542200701|ref|XM_003453561.2|	GO:2000543
gi|542200701|ref|XM_003453561.2|	GO:2000744
gi|542200701|ref|XM_003453561.2|	GO:2000768
gi|542200821|ref|XM_005474500.1|	GO:0003676	MDS1 and EVI1 complex locus EVI1 isoform X1
gi|542200821|ref|XM_005474500.1|	GO:0046872
gi|542200821|ref|XM_005474500.1|	GO:0006355
gi|542201171|ref|XM_003441651.2|	GO:0005887	N-acetylated-alpha-linked acidic dipeptidase
gi|542201171|ref|XM_003441651.2|	GO:0070062
gi|542201171|ref|XM_003441651.2|	GO:0004180
gi|542201171|ref|XM_003441651.2|	GO:0016805
gi|542201171|ref|XM_003441651.2|	GO:0006508
gi|542201171|ref|XM_003441651.2|	GO:0006760
gi|542201171|ref|XM_003441651.2|	EC:3.4.13
gi|542231712|ref|XM_003449264.2|	GO:0005720	NAD-dependent deacetylase sirtuin-2 isoform X2
gi|542231712|ref|XM_003449264.2|	GO:0005814
gi|542231712|ref|XM_003449264.2|	GO:0005829
gi|542231712|ref|XM_003449264.2|	GO:0005874
gi|542231712|ref|XM_003449264.2|	GO:0030496
gi|542231712|ref|XM_003449264.2|	GO:0033010
gi|542231712|ref|XM_003449264.2|	GO:0033270
gi|542231712|ref|XM_003449264.2|	GO:0043204
gi|542231712|ref|XM_003449264.2|	GO:0043219
gi|542231712|ref|XM_003449264.2|	GO:0043220
gi|542231712|ref|XM_003449264.2|	GO:0044224
gi|542231712|ref|XM_003449264.2|	GO:0048471
gi|542231712|ref|XM_003449264.2|	GO:0072686
gi|542231712|ref|XM_003449264.2|	GO:0072687
gi|542231712|ref|XM_003449264.2|	GO:0097386
gi|542231712|ref|XM_003449264.2|	GO:0003682
gi|542231712|ref|XM_003449264.2|	GO:0008134
gi|542231712|ref|XM_003449264.2|	GO:0008270
gi|542231712|ref|XM_003449264.2|	GO:0008418
gi|542231712|ref|XM_003449264.2|	GO:0008759
gi|542231712|ref|XM_003449264.2|	GO:0018748
gi|542231712|ref|XM_003449264.2|	GO:0018749
gi|542231712|ref|XM_003449264.2|	GO:0034571
gi|542231712|ref|XM_003449264.2|	GO:0034573
gi|542231712|ref|XM_003449264.2|	GO:0034576
gi|542231712|ref|XM_003449264.2|	GO:0034781
gi|542231712|ref|XM_003449264.2|	GO:0034876
gi|542231712|ref|XM_003449264.2|	GO:0034882
gi|542231712|ref|XM_003449264.2|	GO:0034885
gi|542231712|ref|XM_003449264.2|	GO:0035035
gi|542231712|ref|XM_003449264.2|	GO:0042826
gi|542231712|ref|XM_003449264.2|	GO:0042903
gi|542231712|ref|XM_003449264.2|	GO:0043130
gi|542231712|ref|XM_003449264.2|	GO:0043747
gi|542231712|ref|XM_003449264.2|	GO:0043748
gi|542231712|ref|XM_003449264.2|	GO:0043864
gi|542231712|ref|XM_003449264.2|	GO:0043909
gi|542231712|ref|XM_003449264.2|	GO:0046970
gi|542231712|ref|XM_003449264.2|	GO:0047419
gi|542231712|ref|XM_003449264.2|	GO:0048487
gi|542231712|ref|XM_003449264.2|	GO:0052773
gi|542231712|ref|XM_003449264.2|	GO:0052790
gi|542231712|ref|XM_003449264.2|	GO:0070403
gi|542231712|ref|XM_003449264.2|	GO:0007067
gi|542231712|ref|XM_003449264.2|	GO:0010507
gi|542231712|ref|XM_003449264.2|	GO:0010801
gi|542231712|ref|XM_003449264.2|	GO:0014065
gi|542231712|ref|XM_003449264.2|	GO:0021762
gi|542231712|ref|XM_003449264.2|	GO:0022011
gi|542231712|ref|XM_003449264.2|	GO:0031641
gi|542231712|ref|XM_003449264.2|	GO:0034599
gi|542231712|ref|XM_003449264.2|	GO:0034983
gi|542231712|ref|XM_003449264.2|	GO:0035729
gi|542231712|ref|XM_003449264.2|	GO:0042177
gi|542231712|ref|XM_003449264.2|	GO:0043161
gi|542231712|ref|XM_003449264.2|	GO:0043388
gi|542231712|ref|XM_003449264.2|	GO:0043491
gi|542231712|ref|XM_003449264.2|	GO:0044242
gi|542231712|ref|XM_003449264.2|	GO:0045599
gi|542231712|ref|XM_003449264.2|	GO:0045836
gi|542231712|ref|XM_003449264.2|	GO:0045843
gi|542231712|ref|XM_003449264.2|	GO:0045944
gi|542231712|ref|XM_003449264.2|	GO:0048012
gi|542231712|ref|XM_003449264.2|	GO:0051301
gi|542231712|ref|XM_003449264.2|	GO:0051987
gi|542231712|ref|XM_003449264.2|	GO:0061428
gi|542231712|ref|XM_003449264.2|	GO:0061433
gi|542231712|ref|XM_003449264.2|	GO:0070446
gi|542231712|ref|XM_003449264.2|	GO:0070932
gi|542231712|ref|XM_003449264.2|	GO:0070933
gi|542231712|ref|XM_003449264.2|	GO:0071219
gi|542231712|ref|XM_003449264.2|	GO:0071872
gi|542231712|ref|XM_003449264.2|	GO:0090042
gi|542231712|ref|XM_003449264.2|	GO:1900119
gi|542231712|ref|XM_003449264.2|	GO:1900195
gi|542231712|ref|XM_003449264.2|	GO:1900226
gi|542231712|ref|XM_003449264.2|	GO:1900425
gi|542231712|ref|XM_003449264.2|	GO:1901026
gi|542231712|ref|XM_003449264.2|	GO:2000378
gi|542231712|ref|XM_003449264.2|	GO:2000777
gi|542231712|ref|XM_003449264.2|	EC:3.5.1
gi|542201174|ref|XM_005474642.1|	GO:0016021	NADPH oxidase 4
gi|542201174|ref|XM_005474642.1|	GO:0044464
gi|542201174|ref|XM_005474642.1|	GO:0016491
gi|542201174|ref|XM_005474642.1|	GO:0006801
gi|542201174|ref|XM_005474642.1|	GO:0042592
gi|542201174|ref|XM_005474642.1|	GO:0043410
gi|542201174|ref|XM_005474642.1|	GO:0044707
gi|542201174|ref|XM_005474642.1|	GO:0048856
gi|542201174|ref|XM_005474642.1|	GO:0048869
gi|542201174|ref|XM_005474642.1|	GO:0055114
gi|542201174|ref|XM_005474642.1|	GO:0071704
gi|542231858|ref|XM_003449310.2|	GO:0005789	NADPH--cytochrome P450 reductase isoform X1
gi|542231858|ref|XM_003449310.2|	GO:0005829
gi|542231858|ref|XM_003449310.2|	GO:0003958
gi|542231858|ref|XM_003449310.2|	GO:0005506
gi|542231858|ref|XM_003449310.2|	GO:0010181
gi|542231858|ref|XM_003449310.2|	GO:0016709
gi|542231858|ref|XM_003449310.2|	GO:0055114
gi|542231858|ref|XM_003449310.2|	EC:1.6.2.4
gi|542231858|ref|XM_003449310.2|	EC:1.14.13
gi|542253175|ref|XM_005462431.1|	GO:0005634	NF-kappa-B inhibitor zeta-like
gi|542253175|ref|XM_005462431.1|	GO:0003712
gi|542253175|ref|XM_005462431.1|	GO:0006357
gi|542201327|ref|XM_005474699.1|	GO:0005639	P2X purinoceptor 5-like
gi|542201327|ref|XM_005474699.1|	GO:0005887
gi|542201327|ref|XM_005474699.1|	GO:0001614
gi|542201327|ref|XM_005474699.1|	GO:0004931
gi|542201327|ref|XM_005474699.1|	GO:0005524
gi|542201327|ref|XM_005474699.1|	GO:0033198
gi|542201327|ref|XM_005474699.1|	GO:0035590
gi|542201327|ref|XM_005474699.1|	GO:0098655
gi|542201241|ref|XM_005474667.1|	GO:0016021	P2Y purinoceptor 2
gi|542201241|ref|XM_005474667.1|	GO:0045028
gi|542201241|ref|XM_005474667.1|	GO:0007200
gi|542201241|ref|XM_005474667.1|	GO:0035589
gi|542201241|ref|XM_005474667.1|	GO:0042312
gi|542201241|ref|XM_005474667.1|	GO:0070257
gi|542201232|ref|XM_003441639.2|	GO:0016021	P2Y purinoceptor 6 isoform X2
gi|542201232|ref|XM_003441639.2|	GO:0045028
gi|542201232|ref|XM_003441639.2|	GO:0007200
gi|542201232|ref|XM_003441639.2|	GO:0035589
gi|542201232|ref|XM_003441639.2|	GO:0071310
gi|542231884|ref|XM_003449316.2|	GO:0005829	PCTP
gi|542231884|ref|XM_003449316.2|	GO:0005902
gi|542231884|ref|XM_003449316.2|	GO:0016020
gi|542231884|ref|XM_003449316.2|	GO:0046581
gi|542231884|ref|XM_003449316.2|	GO:0008289
gi|542231884|ref|XM_003449316.2|	GO:0032782
gi|542231884|ref|XM_003449316.2|	GO:0035360
gi|542200698|ref|XM_005474447.1|	GO:0005654	PHD finger 12
gi|542200698|ref|XM_005474447.1|	GO:0043232
gi|542200698|ref|XM_005474447.1|	GO:0043234
gi|542200698|ref|XM_005474447.1|	GO:0008270
gi|542200698|ref|XM_005474447.1|	GO:0045892
gi|542253172|ref|XM_005462430.1|	GO:0033613	POU domain class 2-associating factor 1
gi|542200762|ref|XM_003441622.2|	GO:0005654	PTB-containing, cubilin and LRP1-interacting
gi|542200762|ref|XM_003441622.2|	GO:0005737
gi|542200762|ref|XM_003441622.2|	GO:0005515
gi|542200762|ref|XM_003441622.2|	GO:0001933
gi|542200762|ref|XM_003441622.2|	GO:0006112
gi|542200762|ref|XM_003441622.2|	GO:0010635
gi|542200762|ref|XM_003441622.2|	GO:0044320
gi|542200762|ref|XM_003441622.2|	GO:0045444
gi|542200762|ref|XM_003441622.2|	GO:0045944
gi|542200762|ref|XM_003441622.2|	GO:0046627
gi|542200762|ref|XM_003441622.2|	GO:0051881
gi|542200762|ref|XM_003441622.2|	GO:0070346
gi|542200762|ref|XM_003441622.2|	GO:0070584
gi|542200762|ref|XM_003441622.2|	GO:0071354
gi|542200762|ref|XM_003441622.2|	GO:0071356
gi|542200762|ref|XM_003441622.2|	GO:0071398
gi|542200762|ref|XM_003441622.2|	GO:0090005
gi|542200762|ref|XM_003441622.2|	GO:0090298
gi|542200762|ref|XM_003441622.2|	GO:2000045
gi|542200762|ref|XM_003441622.2|	GO:2000379
gi|542200762|ref|XM_003441622.2|	GO:2001170
gi|542200762|ref|XM_003441622.2|	GO:2001171
gi|542200762|ref|XM_003441622.2|	GO:2001274
gi|542201146|ref|XM_003441588.2|	GO:0005654	RAC-beta serine threonine- kinase
gi|542201146|ref|XM_003441588.2|	GO:0005829
gi|542201146|ref|XM_003441588.2|	GO:0005938
gi|542201146|ref|XM_003441588.2|	GO:0032587
gi|542201146|ref|XM_003441588.2|	GO:0032593
gi|542201146|ref|XM_003441588.2|	GO:0004674
gi|542201146|ref|XM_003441588.2|	GO:0005080
gi|542201146|ref|XM_003441588.2|	GO:0005524
gi|542201146|ref|XM_003441588.2|	GO:0005978
gi|542201146|ref|XM_003441588.2|	GO:0006006
gi|542201146|ref|XM_003441588.2|	GO:0006417
gi|542201146|ref|XM_003441588.2|	GO:0006468
gi|542201146|ref|XM_003441588.2|	GO:0006970
gi|542201146|ref|XM_003441588.2|	GO:0008286
gi|542201146|ref|XM_003441588.2|	GO:0008643
gi|542201146|ref|XM_003441588.2|	GO:0009967
gi|542201146|ref|XM_003441588.2|	GO:0010748
gi|542201146|ref|XM_003441588.2|	GO:0014850
gi|542201146|ref|XM_003441588.2|	GO:0030335
gi|542201146|ref|XM_003441588.2|	GO:0031340
gi|542201146|ref|XM_003441588.2|	GO:0031667
gi|542201146|ref|XM_003441588.2|	GO:0032000
gi|542201146|ref|XM_003441588.2|	GO:0032287
gi|542201146|ref|XM_003441588.2|	GO:0033119
gi|542201146|ref|XM_003441588.2|	GO:0033138
gi|542201146|ref|XM_003441588.2|	GO:0043154
gi|542201146|ref|XM_003441588.2|	GO:0043491
gi|542201146|ref|XM_003441588.2|	GO:0045429
gi|542201146|ref|XM_003441588.2|	GO:0045444
gi|542201146|ref|XM_003441588.2|	GO:0045725
gi|542201146|ref|XM_003441588.2|	GO:0045944
gi|542201146|ref|XM_003441588.2|	GO:0050927
gi|542201146|ref|XM_003441588.2|	GO:0060416
gi|542201146|ref|XM_003441588.2|	GO:0060644
gi|542201146|ref|XM_003441588.2|	GO:0065002
gi|542201146|ref|XM_003441588.2|	GO:0071156
gi|542201146|ref|XM_003441588.2|	GO:0071407
gi|542201146|ref|XM_003441588.2|	GO:0072659
gi|542201146|ref|XM_003441588.2|	GO:0090314
gi|542201146|ref|XM_003441588.2|	GO:0090630
gi|542201146|ref|XM_003441588.2|	GO:1990418
gi|542201146|ref|XM_003441588.2|	GO:2001275
gi|542201146|ref|XM_003441588.2|	EC:2.7.11
gi|542200736|ref|XM_003441625.2|	GO:0005654	RING-box 2
gi|542200736|ref|XM_003441625.2|	GO:0005737
gi|542200736|ref|XM_003441625.2|	GO:0031462
gi|542200736|ref|XM_003441625.2|	GO:0031463
gi|542200736|ref|XM_003441625.2|	GO:0031466
gi|542200736|ref|XM_003441625.2|	GO:0031467
gi|542200736|ref|XM_003441625.2|	GO:0043224
gi|542200736|ref|XM_003441625.2|	GO:0080008
gi|542200736|ref|XM_003441625.2|	GO:0008270
gi|542200736|ref|XM_003441625.2|	GO:0016874
gi|542200736|ref|XM_003441625.2|	GO:0019788
gi|542200736|ref|XM_003441625.2|	GO:0061630
gi|542200736|ref|XM_003441625.2|	GO:0097602
gi|542200736|ref|XM_003441625.2|	GO:0031146
gi|542200736|ref|XM_003441625.2|	GO:0042787
gi|542200736|ref|XM_003441625.2|	GO:0045116
gi|542201040|ref|XM_003441684.2|	GO:0000166	RNA-binding 7-like
gi|542201040|ref|XM_003441684.2|	GO:0003676
gi|542231861|ref|XM_005454342.1|	GO:0000166	RNA-binding FUS-like isoform X2
gi|542231861|ref|XM_005454342.1|	GO:0003676
gi|542231861|ref|XM_005454342.1|	GO:0008270
gi|542231809|ref|XM_003449329.2|	GO:0016021	SID1 transmembrane family member 2 isoform X1
gi|542231809|ref|XM_003449329.2|	GO:0051033
gi|542231809|ref|XM_003449329.2|	GO:0033227
gi|542200839|ref|XM_005474508.1|	GO:0007409	SLIT and NTRK 3
gi|542200839|ref|XM_005474508.1|	GO:0051965
gi|542231935|ref|XM_005454369.1|	GO:0005634	T-box transcription factor TBX10
gi|542231935|ref|XM_005454369.1|	GO:0003700
gi|542231935|ref|XM_005454369.1|	GO:0042803
gi|542231935|ref|XM_005454369.1|	GO:0043565
gi|542231935|ref|XM_005454369.1|	GO:0001525
gi|542231935|ref|XM_005454369.1|	GO:0001708
gi|542231935|ref|XM_005454369.1|	GO:0001755
gi|542231935|ref|XM_005454369.1|	GO:0001945
gi|542231935|ref|XM_005454369.1|	GO:0001974
gi|542231935|ref|XM_005454369.1|	GO:0003151
gi|542231935|ref|XM_005454369.1|	GO:0006351
gi|542231935|ref|XM_005454369.1|	GO:0007368
gi|542231935|ref|XM_005454369.1|	GO:0007498
gi|542231935|ref|XM_005454369.1|	GO:0007605
gi|542231935|ref|XM_005454369.1|	GO:0008283
gi|542231935|ref|XM_005454369.1|	GO:0009952
gi|542231935|ref|XM_005454369.1|	GO:0021644
gi|542231935|ref|XM_005454369.1|	GO:0030855
gi|542231935|ref|XM_005454369.1|	GO:0030878
gi|542231935|ref|XM_005454369.1|	GO:0035176
gi|542231935|ref|XM_005454369.1|	GO:0035909
gi|542231935|ref|XM_005454369.1|	GO:0042473
gi|542231935|ref|XM_005454369.1|	GO:0042474
gi|542231935|ref|XM_005454369.1|	GO:0042693
gi|542231935|ref|XM_005454369.1|	GO:0045596
gi|542231935|ref|XM_005454369.1|	GO:0045944
gi|542231935|ref|XM_005454369.1|	GO:0048538
gi|542231935|ref|XM_005454369.1|	GO:0048703
gi|542231935|ref|XM_005454369.1|	GO:0048752
gi|542231935|ref|XM_005454369.1|	GO:0050679
gi|542231935|ref|XM_005454369.1|	GO:0060017
gi|542231935|ref|XM_005454369.1|	GO:0060023
gi|542231935|ref|XM_005454369.1|	GO:0060037
gi|542231935|ref|XM_005454369.1|	GO:0060325
gi|542231935|ref|XM_005454369.1|	GO:0060415
gi|542231935|ref|XM_005454369.1|	GO:0060982
gi|542231935|ref|XM_005454369.1|	GO:0070166
gi|542231935|ref|XM_005454369.1|	GO:0071600
gi|542231935|ref|XM_005454369.1|	GO:0072513
gi|542231935|ref|XM_005454369.1|	GO:0090103
gi|542200697|ref|XM_003453568.2|	GO:0005634	T-box transcription factor TBX2 isoform X1
gi|542200697|ref|XM_003453568.2|	GO:0003677
gi|542200697|ref|XM_003453568.2|	GO:0003700
gi|542200697|ref|XM_003453568.2|	GO:0001947
gi|542200697|ref|XM_003453568.2|	GO:0003205
gi|542200697|ref|XM_003453568.2|	GO:0006351
gi|542200697|ref|XM_003453568.2|	GO:0006355
gi|542200697|ref|XM_003453568.2|	GO:0007155
gi|542200697|ref|XM_003453568.2|	GO:0008016
gi|542200697|ref|XM_003453568.2|	GO:0008283
gi|542200697|ref|XM_003453568.2|	GO:0021538
gi|542200697|ref|XM_003453568.2|	GO:0030903
gi|542200697|ref|XM_003453568.2|	GO:0042074
gi|542200697|ref|XM_003453568.2|	GO:0043704
gi|542200697|ref|XM_003453568.2|	GO:0046548
gi|542200697|ref|XM_003453568.2|	GO:0046549
gi|542200697|ref|XM_003453568.2|	GO:0048318
gi|542200678|ref|XM_003453570.2|	GO:0001725	T-box transcription factor TBX4
gi|542200678|ref|XM_003453570.2|	GO:0005634
gi|542200678|ref|XM_003453570.2|	GO:0005737
gi|542200678|ref|XM_003453570.2|	GO:0005884
gi|542200678|ref|XM_003453570.2|	GO:0003677
gi|542200678|ref|XM_003453570.2|	GO:0003700
gi|542200678|ref|XM_003453570.2|	GO:0030274
gi|542200678|ref|XM_003453570.2|	GO:0006351
gi|542200678|ref|XM_003453570.2|	GO:0006355
gi|542200678|ref|XM_003453570.2|	GO:0035116
gi|542200678|ref|XM_003453570.2|	GO:0060174
gi|542200901|ref|XM_005474537.1|	GO:0003950	TCDD-inducible poly [ADP-ribose] polymerase
gi|542200901|ref|XM_005474537.1|	GO:0008270
gi|542200901|ref|XM_005474537.1|	GO:0009653
gi|542200901|ref|XM_005474537.1|	GO:0044237
gi|542200901|ref|XM_005474537.1|	GO:0044238
gi|542200901|ref|XM_005474537.1|	GO:0044710
gi|542200901|ref|XM_005474537.1|	GO:0044763
gi|542200901|ref|XM_005474537.1|	GO:0048513
gi|542200901|ref|XM_005474537.1|	GO:0050789
gi|542200901|ref|XM_005474537.1|	GO:0071466
gi|542200901|ref|XM_005474537.1|	GO:0071704
gi|542200901|ref|XM_005474537.1|	EC:2.4.2.30
gi|542256522|ref|XM_003458620.2|	GO:0016021	TLC domain-containing 2
gi|542251394|ref|XR_267456.1|	GO:0006259	TPA: transposase
gi|542251412|ref|XM_003456944.2|	GO:0005634	WD repeat and FYVE domain-containing 1
gi|542251412|ref|XM_003456944.2|	GO:0005769
gi|542251412|ref|XM_003456944.2|	GO:0005829
gi|542251412|ref|XM_003456944.2|	GO:0005545
gi|542251412|ref|XM_003456944.2|	GO:0008270
gi|542201259|ref|XM_003441633.2|	GO:0016021	YIF1B isoform X2
gi|542231739|ref|XM_005454299.1|	GO:0005829	aarF domain-containing kinase 4-like
gi|542231739|ref|XM_005454299.1|	GO:0005886
gi|542231739|ref|XM_005454299.1|	GO:0016021
gi|542231739|ref|XM_005454299.1|	GO:0031966
gi|542231739|ref|XM_005454299.1|	GO:0004675
gi|542231739|ref|XM_005454299.1|	GO:0004676
gi|542231739|ref|XM_005454299.1|	GO:0004677
gi|542231739|ref|XM_005454299.1|	GO:0004679
gi|542231739|ref|XM_005454299.1|	GO:0004690
gi|542231739|ref|XM_005454299.1|	GO:0004694
gi|542231739|ref|XM_005454299.1|	GO:0004698
gi|542231739|ref|XM_005454299.1|	GO:0004704
gi|542231739|ref|XM_005454299.1|	GO:0004705
gi|542231739|ref|XM_005454299.1|	GO:0004706
gi|542231739|ref|XM_005454299.1|	GO:0004711
gi|542231739|ref|XM_005454299.1|	GO:0008349
gi|542231739|ref|XM_005454299.1|	GO:0008545
gi|542231739|ref|XM_005454299.1|	GO:0019912
gi|542231739|ref|XM_005454299.1|	GO:0034211
gi|542231739|ref|XM_005454299.1|	GO:0016310
gi|542231739|ref|XM_005454299.1|	GO:0032836
gi|542231739|ref|XM_005454299.1|	GO:0072015
gi|542231739|ref|XM_005454299.1|	EC:2.7.11
gi|542201301|ref|XM_005474689.1|	GO:0016020	abhydrolase domain-containing 15-like
gi|542201085|ref|XM_003441676.2|	GO:0016021	acetolactate synthase
gi|542201085|ref|XM_003441676.2|	GO:0000287
gi|542201085|ref|XM_003441676.2|	GO:0016740
gi|542201085|ref|XM_003441676.2|	GO:0030976
gi|542201085|ref|XM_003441676.2|	GO:0008152
gi|542200922|ref|XM_003441707.2|	GO:0016021	acetyl-coenzyme A transporter 1
gi|542200922|ref|XM_003441707.2|	GO:0008521
gi|542200922|ref|XM_003441707.2|	GO:0015295
gi|542200922|ref|XM_003441707.2|	GO:0015876
gi|542200922|ref|XM_003441707.2|	GO:0015992
gi|542200922|ref|XM_003441707.2|	GO:0021955
gi|542200838|ref|XM_003441619.2|	GO:0005615	acetylcholinesterase-like isoform X1
gi|542200838|ref|XM_003441619.2|	GO:0004104
gi|542200838|ref|XM_003441619.2|	GO:0008152
gi|542200838|ref|XM_003441619.2|	GO:0044763
gi|542200838|ref|XM_003441619.2|	EC:3.1.1.8
gi|542201214|ref|XM_003441641.2|	GO:0005634	alkylated DNA repair alkB homolog 8
gi|542201214|ref|XM_003441641.2|	GO:0000166
gi|542201214|ref|XM_003441641.2|	GO:0003676
gi|542201214|ref|XM_003441641.2|	GO:0008168
gi|542201214|ref|XM_003441641.2|	GO:0016706
gi|542201214|ref|XM_003441641.2|	GO:0046914
gi|542201214|ref|XM_003441641.2|	GO:0006400
gi|542201214|ref|XM_003441641.2|	GO:0032259
gi|542201214|ref|XM_003441641.2|	GO:0055114
gi|542201214|ref|XM_003441641.2|	EC:1.14.11
gi|542253187|ref|XM_005462436.1|	GO:0005615	alpha-2-macroglobulin 1 isoform X1
gi|542253187|ref|XM_005462436.1|	GO:0004866
gi|542253187|ref|XM_005462436.1|	GO:0010951
gi|542200671|ref|XM_003453554.2|	GO:0005634	amyloid -binding 2
gi|542200671|ref|XM_003453554.2|	GO:0005874
gi|542200671|ref|XM_003453554.2|	GO:0005875
gi|542200671|ref|XM_003453554.2|	GO:0030659
gi|542200671|ref|XM_003453554.2|	GO:0003777
gi|542200671|ref|XM_003453554.2|	GO:0008017
gi|542200671|ref|XM_003453554.2|	GO:0006886
gi|542231896|ref|XM_003449256.2|	GO:0005680	anaphase-promoting complex subunit 15
gi|542231896|ref|XM_003449256.2|	GO:0007067
gi|542231896|ref|XM_003449256.2|	GO:0051301
gi|542231896|ref|XM_003449256.2|	GO:0090266
gi|542231806|ref|XM_003449328.2|	GO:0034364	apolipo A-IV
gi|542231806|ref|XM_003449328.2|	GO:0042627
gi|542231806|ref|XM_003449328.2|	GO:0072562
gi|542231806|ref|XM_003449328.2|	GO:0015485
gi|542231806|ref|XM_003449328.2|	GO:0017127
gi|542231806|ref|XM_003449328.2|	GO:0031210
gi|542231806|ref|XM_003449328.2|	GO:0060228
gi|542231806|ref|XM_003449328.2|	GO:0006695
gi|542231806|ref|XM_003449328.2|	GO:0010873
gi|542231806|ref|XM_003449328.2|	GO:0010898
gi|542231806|ref|XM_003449328.2|	GO:0019433
gi|542231806|ref|XM_003449328.2|	GO:0030300
gi|542231806|ref|XM_003449328.2|	GO:0031102
gi|542231806|ref|XM_003449328.2|	GO:0032496
gi|542231806|ref|XM_003449328.2|	GO:0033344
gi|542231806|ref|XM_003449328.2|	GO:0033700
gi|542231806|ref|XM_003449328.2|	GO:0034372
gi|542231806|ref|XM_003449328.2|	GO:0034380
gi|542231806|ref|XM_003449328.2|	GO:0042157
gi|542231806|ref|XM_003449328.2|	GO:0042632
gi|542231806|ref|XM_003449328.2|	GO:0043691
gi|542231806|ref|XM_003449328.2|	GO:0045723
gi|542231806|ref|XM_003449328.2|	GO:0046470
gi|542231806|ref|XM_003449328.2|	GO:0051006
gi|542231806|ref|XM_003449328.2|	GO:0070328
gi|542256534|ref|XM_003458621.2|	GO:0005623	apoptosis-inducing factor 3-like
gi|542256534|ref|XM_003458621.2|	GO:0016491
gi|542256534|ref|XM_003458621.2|	GO:0046872
gi|542256534|ref|XM_003458621.2|	GO:0050660
gi|542256534|ref|XM_003458621.2|	GO:0051537
gi|542256534|ref|XM_003458621.2|	GO:0045454
gi|542256534|ref|XM_003458621.2|	GO:0055114
gi|542200782|ref|XM_005474482.1|	GO:0005096	arf-GAP domain and FG repeat-containing 1 isoform X1
gi|542200782|ref|XM_005474482.1|	GO:0046872
gi|542200782|ref|XM_005474482.1|	GO:0043547
gi|542231882|ref|XM_003449315.2|	GO:0005096	arf-GAP with Rho-GAP domain, ANK repeat and PH domain-containing 1 isoform X1
gi|542231882|ref|XM_003449315.2|	GO:0007165
gi|542231882|ref|XM_003449315.2|	GO:0043547
gi|542256525|ref|XM_003458622.2|	GO:0005829	arsenite methyltransferase-like
gi|542256525|ref|XM_003458622.2|	GO:0030791
gi|542256525|ref|XM_003458622.2|	GO:0032259
gi|542256525|ref|XM_003458622.2|	EC:2.1.1.137
gi|542201308|ref|XM_003441569.2|	GO:0001917	aryl-hydrocarbon-interacting -like 1
gi|542201308|ref|XM_003441569.2|	GO:0005634
gi|542201308|ref|XM_003441569.2|	GO:0005737
gi|542201308|ref|XM_003441569.2|	GO:0001918
gi|542201308|ref|XM_003441569.2|	GO:0051082
gi|542201308|ref|XM_003441569.2|	GO:0001895
gi|542201308|ref|XM_003441569.2|	GO:0006457
gi|542201308|ref|XM_003441569.2|	GO:0007601
gi|542201308|ref|XM_003441569.2|	GO:0007603
gi|542201308|ref|XM_003441569.2|	GO:0018343
gi|542201308|ref|XM_003441569.2|	GO:0030823
gi|542201308|ref|XM_003441569.2|	GO:0043066
gi|542256556|ref|XM_003458612.2|	GO:0005212	beta-crystallin A1-1
gi|542256556|ref|XM_003458612.2|	GO:0042803
gi|542256556|ref|XM_003458612.2|	GO:0007601
gi|542256556|ref|XM_003458612.2|	GO:0043010
gi|542201322|ref|XM_003441675.2|	GO:0004565	beta-galactosidase-1 2
gi|542201322|ref|XM_003441675.2|	GO:0005975
gi|542201322|ref|XM_003441675.2|	EC:3.2.1.23
gi|542201086|ref|XM_005474608.1|	GO:0004565	beta-galactosidase-1 2 isoform X1
gi|542201086|ref|XM_005474608.1|	GO:0005975
gi|542201086|ref|XM_005474608.1|	EC:3.2.1.23
gi|542231802|ref|XM_005454322.1|	GO:0005770	beta-secretase 1
gi|542231802|ref|XM_005454322.1|	GO:0005771
gi|542231802|ref|XM_005454322.1|	GO:0005783
gi|542231802|ref|XM_005454322.1|	GO:0005802
gi|542231802|ref|XM_005454322.1|	GO:0005887
gi|542231802|ref|XM_005454322.1|	GO:0009986
gi|542231802|ref|XM_005454322.1|	GO:0030424
gi|542231802|ref|XM_005454322.1|	GO:0030659
gi|542231802|ref|XM_005454322.1|	GO:0001540
gi|542231802|ref|XM_005454322.1|	GO:0004190
gi|542231802|ref|XM_005454322.1|	GO:0019899
gi|542231802|ref|XM_005454322.1|	GO:0006509
gi|542231802|ref|XM_005454322.1|	GO:0022011
gi|542231802|ref|XM_005454322.1|	GO:0030163
gi|542231802|ref|XM_005454322.1|	GO:0031643
gi|542231802|ref|XM_005454322.1|	GO:0050435
gi|542231802|ref|XM_005454322.1|	EC:3.4.23
gi|542200939|ref|XM_003441702.2|	GO:0005794	beta-secretase 2
gi|542200939|ref|XM_003441702.2|	GO:0016021
gi|542200939|ref|XM_003441702.2|	GO:0001540
gi|542200939|ref|XM_003441702.2|	GO:0004190
gi|542200939|ref|XM_003441702.2|	GO:0006509
gi|542200939|ref|XM_003441702.2|	GO:0030163
gi|542200939|ref|XM_003441702.2|	GO:0050435
gi|542200939|ref|XM_003441702.2|	GO:0097324
gi|542200939|ref|XM_003441702.2|	EC:3.4.23
gi|542200703|ref|XM_005474448.1|	GO:0016740	bifunctional UDP-N-acetylglucosamine transferase and deubiquitinase ALG13
gi|542200703|ref|XM_005474448.1|	GO:0008152
gi|542200703|ref|XM_005474448.1|	GO:0009953
gi|542231770|ref|XM_003449323.2|	GO:0005634	bifunctional polynucleotide phosphatase kinase
gi|542231770|ref|XM_003449323.2|	GO:0003690
gi|542231770|ref|XM_003449323.2|	GO:0019201
gi|542231770|ref|XM_003449323.2|	GO:0046403
gi|542231770|ref|XM_003449323.2|	GO:0046404
gi|542231770|ref|XM_003449323.2|	GO:0046939
gi|542231770|ref|XM_003449323.2|	GO:0098504
gi|542231770|ref|XM_003449323.2|	GO:0098506
gi|542231770|ref|XM_003449323.2|	EC:3.1.3.32
gi|542231770|ref|XM_003449323.2|	EC:2.7.1.78
gi|542201267|ref|XM_005474678.1|	GO:0031083	biogenesis of lysosome-related organelles complex 1 subunit 3 isoform X1
gi|542201267|ref|XM_005474678.1|	GO:0007596
gi|542201267|ref|XM_005474678.1|	GO:0015031
gi|542201267|ref|XM_005474678.1|	GO:0016050
gi|542201267|ref|XM_005474678.1|	GO:0016197
gi|542201267|ref|XM_005474678.1|	GO:0033059
gi|542201267|ref|XM_005474678.1|	GO:0048066
gi|542201267|ref|XM_005474678.1|	GO:0051650
gi|542201267|ref|XM_005474678.1|	GO:1902580
gi|542200681|ref|XM_003453567.2|	GO:0005737	breast carcinoma-amplified sequence 3 isoform X1
gi|542200681|ref|XM_003453567.2|	GO:0042594
gi|542200974|ref|XM_003441698.2|	GO:0005634	bromodomain and WD repeat-containing 1
gi|542200974|ref|XM_003441698.2|	GO:0006357
gi|542200974|ref|XM_003441698.2|	GO:0007010
gi|542200974|ref|XM_003441698.2|	GO:0008360
gi|542231878|ref|XM_005454349.1|	GO:0005634	cGMP-dependent 3 ,5 -cyclic phosphodiesterase isoform X1
gi|542231878|ref|XM_005454349.1|	GO:0005829
gi|542231878|ref|XM_005454349.1|	GO:0005886
gi|542231878|ref|XM_005454349.1|	GO:0048471
gi|542231878|ref|XM_005454349.1|	GO:0004118
gi|542231878|ref|XM_005454349.1|	GO:0008144
gi|542231878|ref|XM_005454349.1|	GO:0030552
gi|542231878|ref|XM_005454349.1|	GO:0030553
gi|542231878|ref|XM_005454349.1|	GO:0030911
gi|542231878|ref|XM_005454349.1|	GO:0042803
gi|542231878|ref|XM_005454349.1|	GO:0046872
gi|542231878|ref|XM_005454349.1|	GO:0000122
gi|542231878|ref|XM_005454349.1|	GO:0006198
gi|542231878|ref|XM_005454349.1|	GO:0019933
gi|542231878|ref|XM_005454349.1|	GO:0019934
gi|542231878|ref|XM_005454349.1|	GO:0030224
gi|542231878|ref|XM_005454349.1|	GO:0033159
gi|542231878|ref|XM_005454349.1|	GO:0035690
gi|542231878|ref|XM_005454349.1|	GO:0036006
gi|542231878|ref|XM_005454349.1|	GO:0043116
gi|542231878|ref|XM_005454349.1|	GO:0043117
gi|542231878|ref|XM_005454349.1|	GO:0046069
gi|542231878|ref|XM_005454349.1|	GO:0071321
gi|542231878|ref|XM_005454349.1|	GO:0071560
gi|542231878|ref|XM_005454349.1|	GO:0097011
gi|542231878|ref|XM_005454349.1|	EC:3.1.4
gi|542231699|ref|XM_005454286.1|	GO:0005737	calcipressin-1 isoform X1
gi|542231699|ref|XM_005454286.1|	GO:0008597
gi|542231699|ref|XM_005454286.1|	GO:0019722
gi|542231699|ref|XM_005454286.1|	GO:0050790
gi|542231699|ref|XM_005454286.1|	GO:0070884
gi|542251349|ref|XM_005461707.1|	GO:0016020	calsyntenin-2
gi|542251349|ref|XM_005461707.1|	GO:0005509
gi|542251349|ref|XM_005461707.1|	GO:0005525
gi|542251349|ref|XM_005461707.1|	GO:0007156
gi|542256567|ref|XM_003458627.2|	GO:0004181	carboxypeptidase D isoform X2
gi|542256567|ref|XM_003458627.2|	GO:0004185
gi|542256567|ref|XM_003458627.2|	GO:0008270
gi|542256567|ref|XM_003458627.2|	GO:0006508
gi|542256567|ref|XM_003458627.2|	EC:3.4.17
gi|542256567|ref|XM_003458627.2|	EC:3.4.16
gi|542231889|ref|XM_005454353.1|	GO:0005739	caseinolytic peptidase B homolog
gi|542231889|ref|XM_005454353.1|	GO:0005515
gi|542231889|ref|XM_005454353.1|	GO:0005524
gi|542231889|ref|XM_005454353.1|	GO:0016887
gi|542231889|ref|XM_005454353.1|	GO:0008152
gi|542231889|ref|XM_005454353.1|	GO:0034605
gi|542231889|ref|XM_005454353.1|	EC:3.6.1.3
gi|542231703|ref|XR_266451.1|	GO:0005737	chloride intracellular channel 6-like
gi|542231703|ref|XR_266451.1|	GO:0034707
gi|542231703|ref|XR_266451.1|	GO:0070062
gi|542231703|ref|XR_266451.1|	GO:0005244
gi|542231703|ref|XR_266451.1|	GO:0005254
gi|542231703|ref|XR_266451.1|	GO:0050780
gi|542231703|ref|XR_266451.1|	GO:0034765
gi|542231703|ref|XR_266451.1|	GO:1902476
gi|542201001|ref|XM_003441604.2|	GO:0030130	clathrin heavy chain 1-like isoform X1
gi|542201001|ref|XM_003441604.2|	GO:0030132
gi|542201001|ref|XM_003441604.2|	GO:0005198
gi|542201001|ref|XM_003441604.2|	GO:0006886
gi|542201001|ref|XM_003441604.2|	GO:0016192
gi|542256513|ref|XM_003458619.2|	GO:0005737	clustered mitochondria homolog isoform X1
gi|542256513|ref|XM_003458619.2|	GO:0003723
gi|542256513|ref|XM_003458619.2|	GO:0048312
gi|542251340|ref|XM_005461703.1|	GO:0030126	coatomer subunit beta
gi|542251340|ref|XM_005461703.1|	GO:0005198
gi|542251340|ref|XM_005461703.1|	GO:0006886
gi|542251340|ref|XM_005461703.1|	GO:0006888
gi|542251340|ref|XM_005461703.1|	GO:0006890
gi|542251340|ref|XM_005461703.1|	GO:0006891
gi|542251340|ref|XM_005461703.1|	GO:0030903
gi|542251340|ref|XM_005461703.1|	GO:0061053
gi|542251340|ref|XM_005461703.1|	GO:1901998
gi|542253189|ref|XM_005462437.1|	GO:0005783	coatomer subunit delta
gi|542253189|ref|XM_005462437.1|	GO:0005829
gi|542253189|ref|XM_005462437.1|	GO:0030126
gi|542253189|ref|XM_005462437.1|	GO:0030131
gi|542253189|ref|XM_005462437.1|	GO:0044822
gi|542253189|ref|XM_005462437.1|	GO:0006886
gi|542253189|ref|XM_005462437.1|	GO:0006890
gi|542253189|ref|XM_005462437.1|	GO:0008344
gi|542253189|ref|XM_005462437.1|	GO:0021691
gi|542253189|ref|XM_005462437.1|	GO:0043473
gi|542253189|ref|XM_005462437.1|	GO:0048205
gi|542256461|ref|XM_003458605.2|	GO:0005739	coiled-coil-helix-coiled-coil-helix domain-containing 2
gi|542201114|ref|XM_003441670.2|	GO:0031012	collagenase 3-like
gi|542201114|ref|XM_003441670.2|	GO:0004222
gi|542201114|ref|XM_003441670.2|	GO:0005509
gi|542201114|ref|XM_003441670.2|	GO:0008270
gi|542201114|ref|XM_003441670.2|	GO:0001503
gi|542201114|ref|XM_003441670.2|	GO:0006508
gi|542201114|ref|XM_003441670.2|	GO:0009987
gi|542201114|ref|XM_003441670.2|	GO:0051216
gi|542201114|ref|XM_003441670.2|	GO:0060350
gi|542201114|ref|XM_003441670.2|	EC:3.4.24
gi|542253213|ref|XM_003457597.2|	GO:0008168	colorectal cancer-associated 2
gi|542253213|ref|XM_003457597.2|	GO:0016706
gi|542253213|ref|XM_003457597.2|	GO:0032259
gi|542253213|ref|XM_003457597.2|	GO:0055114
gi|542253213|ref|XM_003457597.2|	EC:1.14.11
gi|542231765|ref|XM_003449291.2|	GO:0005576	complement C2-like
gi|542231765|ref|XM_003449291.2|	GO:0004252
gi|542231765|ref|XM_003449291.2|	GO:0006508
gi|542231765|ref|XM_003449291.2|	GO:0006956
gi|542231765|ref|XM_003449291.2|	EC:3.4.21
gi|542231875|ref|XM_003449252.2|	GO:0000139	cullin-3
gi|542231875|ref|XM_003449252.2|	GO:0005654
gi|542231875|ref|XM_003449252.2|	GO:0005827
gi|542231875|ref|XM_003449252.2|	GO:0005829
gi|542231875|ref|XM_003449252.2|	GO:0031463
gi|542231875|ref|XM_003449252.2|	GO:0070062
gi|542231875|ref|XM_003449252.2|	GO:0030332
gi|542231875|ref|XM_003449252.2|	GO:0031208
gi|542231875|ref|XM_003449252.2|	GO:0031625
gi|542231875|ref|XM_003449252.2|	GO:0042803
gi|542231875|ref|XM_003449252.2|	GO:0046982
gi|542231875|ref|XM_003449252.2|	GO:0061630
gi|542231875|ref|XM_003449252.2|	GO:0000082
gi|542231875|ref|XM_003449252.2|	GO:0000122
gi|542231875|ref|XM_003449252.2|	GO:0000165
gi|542231875|ref|XM_003449252.2|	GO:0000186
gi|542231875|ref|XM_003449252.2|	GO:0000209
gi|542231875|ref|XM_003449252.2|	GO:0001831
gi|542231875|ref|XM_003449252.2|	GO:0006513
gi|542231875|ref|XM_003449252.2|	GO:0007050
gi|542231875|ref|XM_003449252.2|	GO:0007080
gi|542231875|ref|XM_003449252.2|	GO:0007173
gi|542231875|ref|XM_003449252.2|	GO:0007229
gi|542231875|ref|XM_003449252.2|	GO:0007265
gi|542231875|ref|XM_003449252.2|	GO:0007369
gi|542231875|ref|XM_003449252.2|	GO:0007411
gi|542231875|ref|XM_003449252.2|	GO:0008054
gi|542231875|ref|XM_003449252.2|	GO:0008284
gi|542231875|ref|XM_003449252.2|	GO:0008286
gi|542231875|ref|XM_003449252.2|	GO:0008543
gi|542231875|ref|XM_003449252.2|	GO:0016055
gi|542231875|ref|XM_003449252.2|	GO:0016477
gi|542231875|ref|XM_003449252.2|	GO:0017145
gi|542231875|ref|XM_003449252.2|	GO:0032467
gi|542231875|ref|XM_003449252.2|	GO:0035024
gi|542231875|ref|XM_003449252.2|	GO:0038095
gi|542231875|ref|XM_003449252.2|	GO:0040016
gi|542231875|ref|XM_003449252.2|	GO:0042787
gi|542231875|ref|XM_003449252.2|	GO:0043149
gi|542231875|ref|XM_003449252.2|	GO:0044346
gi|542231875|ref|XM_003449252.2|	GO:0045087
gi|542231875|ref|XM_003449252.2|	GO:0045842
gi|542231875|ref|XM_003449252.2|	GO:0048010
gi|542231875|ref|XM_003449252.2|	GO:0048011
gi|542231875|ref|XM_003449252.2|	GO:0048208
gi|542231875|ref|XM_003449252.2|	GO:0072576
gi|542231875|ref|XM_003449252.2|	GO:0090090
gi|542231875|ref|XM_003449252.2|	GO:0097193
gi|542201147|ref|XM_005474630.1|	GO:0005634	cyclin N-terminal domain-containing 2 isoform X1
gi|542200895|ref|XM_005474534.1|	GO:0005634	cyclin-L1 isoform X1
gi|542200895|ref|XM_005474534.1|	GO:0019901
gi|542200895|ref|XM_005474534.1|	GO:0000079
gi|542200895|ref|XM_005474534.1|	GO:0006355
gi|542200895|ref|XM_005474534.1|	GO:0006396
gi|908512163|ref|XM_013269386.1|	GO:0008270	cysteine and histidine-rich domain-containing 1
gi|908512163|ref|XM_013269386.1|	GO:0051879
gi|908512163|ref|XM_013269386.1|	GO:0010824
gi|908512163|ref|XM_013269386.1|	GO:0061077
gi|908512163|ref|XM_013269386.1|	GO:1900034
gi|908512163|ref|XM_013269386.1|	GO:2000299
gi|542251411|ref|XM_003456943.2|	GO:0016491	dehydrogenase reductase SDR family member 12-like
gi|542251411|ref|XM_003456943.2|	GO:0055114
gi|542200760|ref|XM_005474472.1|	GO:0036477	delta and Notch-like epidermal growth factor-related receptor
gi|542200760|ref|XM_005474472.1|	GO:0045177
gi|542200760|ref|XM_005474472.1|	GO:0005509
gi|542200760|ref|XM_005474472.1|	GO:0010001
gi|542200760|ref|XM_005474472.1|	GO:0035678
gi|542200760|ref|XM_005474472.1|	GO:0060088
gi|542200760|ref|XM_005474472.1|	GO:0060253
gi|542200760|ref|XM_005474472.1|	GO:2000178
gi|542201188|ref|XM_003441585.2|	GO:0005615	dipeptidyl peptidase 1
gi|542201188|ref|XM_003441585.2|	GO:0005764
gi|542201188|ref|XM_003441585.2|	GO:0012505
gi|542201188|ref|XM_003441585.2|	GO:0016020
gi|542201188|ref|XM_003441585.2|	GO:0070062
gi|542201188|ref|XM_003441585.2|	GO:0004197
gi|542201188|ref|XM_003441585.2|	GO:0008656
gi|542201188|ref|XM_003441585.2|	GO:0019902
gi|542201188|ref|XM_003441585.2|	GO:0051087
gi|542201188|ref|XM_003441585.2|	GO:0006919
gi|542201188|ref|XM_003441585.2|	GO:0006955
gi|542201188|ref|XM_003441585.2|	GO:0051603
gi|542201188|ref|XM_003441585.2|	GO:1903052
gi|542201188|ref|XM_003441585.2|	GO:2001235
gi|542201188|ref|XM_003441585.2|	EC:3.4.22
gi|542201090|ref|XR_269821.1|	GO:0005634	dual specificity tyrosine-phosphorylation-regulated kinase 1A-like isoform X1
gi|542201090|ref|XR_269821.1|	GO:0016301
gi|542201090|ref|XR_269821.1|	GO:0097159
gi|542201090|ref|XR_269821.1|	GO:1901363
gi|542201090|ref|XR_269821.1|	GO:0006468
gi|542201090|ref|XR_269821.1|	GO:0006915
gi|542201090|ref|XR_269821.1|	GO:0007165
gi|542201090|ref|XR_269821.1|	GO:0048593
gi|542200779|ref|XM_003441621.2|	GO:0005929	dynein assembly factor with WDR repeat domains 1 isoform X1
gi|542231924|ref|XM_005454365.1|	GO:0003676	endonuclease domain-containing 1 -like
gi|542231924|ref|XM_005454365.1|	GO:0004519
gi|542231924|ref|XM_005454365.1|	GO:0046872
gi|542231924|ref|XM_005454365.1|	GO:0090305
gi|542251362|ref|XM_003456949.2|	GO:0005887	ephrin type-A receptor 4
gi|542251362|ref|XM_003456949.2|	GO:0030424
gi|542251362|ref|XM_003456949.2|	GO:0030425
gi|542251362|ref|XM_003456949.2|	GO:0031901
gi|542251362|ref|XM_003456949.2|	GO:0005004
gi|542251362|ref|XM_003456949.2|	GO:0005005
gi|542251362|ref|XM_003456949.2|	GO:0005524
gi|542251362|ref|XM_003456949.2|	GO:0042731
gi|542251362|ref|XM_003456949.2|	GO:0042802
gi|542251362|ref|XM_003456949.2|	GO:0046875
gi|542251362|ref|XM_003456949.2|	GO:0097161
gi|542251362|ref|XM_003456949.2|	GO:0003404
gi|542251362|ref|XM_003456949.2|	GO:0007155
gi|542251362|ref|XM_003456949.2|	GO:0007628
gi|542251362|ref|XM_003456949.2|	GO:0008045
gi|542251362|ref|XM_003456949.2|	GO:0009952
gi|542251362|ref|XM_003456949.2|	GO:0009988
gi|542251362|ref|XM_003456949.2|	GO:0018108
gi|542251362|ref|XM_003456949.2|	GO:0021654
gi|542251362|ref|XM_003456949.2|	GO:0021957
gi|542251362|ref|XM_003456949.2|	GO:0030517
gi|542251362|ref|XM_003456949.2|	GO:0030900
gi|542251362|ref|XM_003456949.2|	GO:0043087
gi|542251362|ref|XM_003456949.2|	GO:0043507
gi|542251362|ref|XM_003456949.2|	GO:0046777
gi|542251362|ref|XM_003456949.2|	GO:0048013
gi|542251362|ref|XM_003456949.2|	GO:0048685
gi|542251362|ref|XM_003456949.2|	GO:0048710
gi|542251362|ref|XM_003456949.2|	GO:0061001
gi|542251362|ref|XM_003456949.2|	GO:0072178
gi|542251362|ref|XM_003456949.2|	GO:0097155
gi|542251362|ref|XM_003456949.2|	GO:0097156
gi|542251362|ref|XM_003456949.2|	GO:2001108
gi|542200650|ref|XM_005474429.1|	GO:0004028	fatty aldehyde dehydrogenase-like
gi|542200650|ref|XM_005474429.1|	GO:0004029
gi|542200650|ref|XM_005474429.1|	GO:0004030
gi|542200650|ref|XM_005474429.1|	GO:0006081
gi|542200650|ref|XM_005474429.1|	GO:0055114
gi|542200650|ref|XM_005474429.1|	EC:1.2.1.5
gi|542200650|ref|XM_005474429.1|	EC:1.2.1.3
gi|542200650|ref|XM_005474429.1|	EC:1.2.1
gi|542200652|ref|XM_003453560.2|	GO:0004028	fatty aldehyde dehydrogenase-like
gi|542200652|ref|XM_003453560.2|	GO:0004029
gi|542200652|ref|XM_003453560.2|	GO:0004030
gi|542200652|ref|XM_003453560.2|	GO:0006081
gi|542200652|ref|XM_003453560.2|	GO:0055114
gi|542200652|ref|XM_003453560.2|	EC:1.2.1.5
gi|542200652|ref|XM_003453560.2|	EC:1.2.1.3
gi|542200652|ref|XM_003453560.2|	EC:1.2.1
gi|542201284|ref|XM_003441571.2|	GO:0016043	filamin-interacting FAM101B
gi|542201284|ref|XM_003441571.2|	GO:0044763
gi|542201321|ref|XM_003441692.2|	GO:0005634	forkhead box G1-like
gi|542201321|ref|XM_003441692.2|	GO:0003700
gi|542201321|ref|XM_003441692.2|	GO:0043565
gi|542201321|ref|XM_003441692.2|	GO:0006351
gi|542201321|ref|XM_003441692.2|	GO:0006355
gi|542201321|ref|XM_003441692.2|	GO:0030182
gi|542201321|ref|XM_003441692.2|	GO:0043584
gi|542201321|ref|XM_003441692.2|	GO:0060059
gi|542256552|ref|XM_003458626.2|	GO:0005634	forkhead box N1
gi|542256552|ref|XM_003458626.2|	GO:0000976
gi|542256552|ref|XM_003458626.2|	GO:0003700
gi|542256552|ref|XM_003458626.2|	GO:0006351
gi|542256552|ref|XM_003458626.2|	GO:0006355
gi|542256552|ref|XM_003458626.2|	GO:0008544
gi|542256552|ref|XM_003458626.2|	GO:0009653
gi|542256552|ref|XM_003458626.2|	GO:0030154
gi|542256552|ref|XM_003458626.2|	GO:0048538
gi|542256552|ref|XM_003458626.2|	GO:2000026
gi|542201189|ref|XM_003441647.2|	GO:0005886	frizzled-4
gi|542201189|ref|XM_003441647.2|	GO:0005911
gi|542201189|ref|XM_003441647.2|	GO:0009986
gi|542201189|ref|XM_003441647.2|	GO:0016021
gi|542201189|ref|XM_003441647.2|	GO:0070062
gi|542201189|ref|XM_003441647.2|	GO:0004930
gi|542201189|ref|XM_003441647.2|	GO:0017147
gi|542201189|ref|XM_003441647.2|	GO:0019955
gi|542201189|ref|XM_003441647.2|	GO:0030165
gi|542201189|ref|XM_003441647.2|	GO:0031625
gi|542201189|ref|XM_003441647.2|	GO:0042803
gi|542201189|ref|XM_003441647.2|	GO:0042813
gi|542201189|ref|XM_003441647.2|	GO:0046982
gi|542201189|ref|XM_003441647.2|	GO:0001570
gi|542201189|ref|XM_003441647.2|	GO:0007186
gi|542201189|ref|XM_003441647.2|	GO:0007223
gi|542201189|ref|XM_003441647.2|	GO:0007605
gi|542201189|ref|XM_003441647.2|	GO:0010812
gi|542201189|ref|XM_003441647.2|	GO:0030947
gi|542201189|ref|XM_003441647.2|	GO:0031987
gi|542201189|ref|XM_003441647.2|	GO:0034446
gi|542201189|ref|XM_003441647.2|	GO:0035426
gi|542201189|ref|XM_003441647.2|	GO:0042701
gi|542201189|ref|XM_003441647.2|	GO:0043507
gi|542201189|ref|XM_003441647.2|	GO:0051091
gi|542201189|ref|XM_003441647.2|	GO:0060070
gi|542201189|ref|XM_003441647.2|	GO:0061301
gi|542201189|ref|XM_003441647.2|	GO:0061304
gi|542200720|ref|XM_005474455.1|	GO:0009986	frizzled-9
gi|542200720|ref|XM_005474455.1|	GO:0016021
gi|542200720|ref|XM_005474455.1|	GO:0031527
gi|542200720|ref|XM_005474455.1|	GO:0048471
gi|542200720|ref|XM_005474455.1|	GO:0004930
gi|542200720|ref|XM_005474455.1|	GO:0017147
gi|542200720|ref|XM_005474455.1|	GO:0042803
gi|542200720|ref|XM_005474455.1|	GO:0042813
gi|542200720|ref|XM_005474455.1|	GO:0046982
gi|542200720|ref|XM_005474455.1|	GO:0007186
gi|542200720|ref|XM_005474455.1|	GO:0007405
gi|542200720|ref|XM_005474455.1|	GO:0007611
gi|542200720|ref|XM_005474455.1|	GO:0030183
gi|542200720|ref|XM_005474455.1|	GO:0035567
gi|542200720|ref|XM_005474455.1|	GO:0060070
gi|542200984|ref|XM_003441610.2|	GO:0016012	gamma-sarcoglycan
gi|542200984|ref|XM_003441610.2|	GO:0016021
gi|542200984|ref|XM_003441610.2|	GO:0042383
gi|542200984|ref|XM_003441610.2|	GO:0007517
gi|542200984|ref|XM_003441610.2|	GO:0048738
gi|542200984|ref|XM_003441610.2|	GO:0055001
gi|542200984|ref|XM_003441610.2|	GO:0060047
gi|542200984|ref|XM_003441610.2|	GO:0061024
gi|542231720|ref|XM_003449275.2|	GO:0005922	gap junction delta-2 -like
gi|542231720|ref|XM_003449275.2|	GO:0016021
gi|542231720|ref|XM_003449275.2|	GO:0007154
gi|542200988|ref|XM_003441606.2|	GO:0016021	glucose-6-phosphate translocase
gi|542200988|ref|XM_003441606.2|	GO:0043231
gi|542200988|ref|XM_003441606.2|	GO:0015152
gi|542200988|ref|XM_003441606.2|	GO:0015315
gi|542200988|ref|XM_003441606.2|	GO:0001780
gi|542200988|ref|XM_003441606.2|	GO:0001816
gi|542200988|ref|XM_003441606.2|	GO:0002318
gi|542200988|ref|XM_003441606.2|	GO:0005977
gi|542200988|ref|XM_003441606.2|	GO:0006089
gi|542200988|ref|XM_003441606.2|	GO:0006641
gi|542200988|ref|XM_003441606.2|	GO:0006874
gi|542200988|ref|XM_003441606.2|	GO:0008202
gi|542200988|ref|XM_003441606.2|	GO:0009749
gi|542200988|ref|XM_003441606.2|	GO:0015760
gi|542200988|ref|XM_003441606.2|	GO:0030593
gi|542200988|ref|XM_003441606.2|	GO:0032682
gi|542200988|ref|XM_003441606.2|	GO:0035166
gi|542200988|ref|XM_003441606.2|	GO:0035435
gi|542200988|ref|XM_003441606.2|	GO:0042593
gi|542200988|ref|XM_003441606.2|	GO:0042632
gi|542200988|ref|XM_003441606.2|	GO:0043085
gi|542200988|ref|XM_003441606.2|	GO:0045730
gi|542200988|ref|XM_003441606.2|	GO:0055062
gi|542200989|ref|XM_003441605.2|	GO:0016021	glucose-6-phosphate translocase
gi|542200989|ref|XM_003441605.2|	GO:0043231
gi|542200989|ref|XM_003441605.2|	GO:0015152
gi|542200989|ref|XM_003441605.2|	GO:0015315
gi|542200989|ref|XM_003441605.2|	GO:0001780
gi|542200989|ref|XM_003441605.2|	GO:0001816
gi|542200989|ref|XM_003441605.2|	GO:0002318
gi|542200989|ref|XM_003441605.2|	GO:0005977
gi|542200989|ref|XM_003441605.2|	GO:0006089
gi|542200989|ref|XM_003441605.2|	GO:0006641
gi|542200989|ref|XM_003441605.2|	GO:0006874
gi|542200989|ref|XM_003441605.2|	GO:0008202
gi|542200989|ref|XM_003441605.2|	GO:0009749
gi|542200989|ref|XM_003441605.2|	GO:0015760
gi|542200989|ref|XM_003441605.2|	GO:0030593
gi|542200989|ref|XM_003441605.2|	GO:0032682
gi|542200989|ref|XM_003441605.2|	GO:0035166
gi|542200989|ref|XM_003441605.2|	GO:0035435
gi|542200989|ref|XM_003441605.2|	GO:0042593
gi|542200989|ref|XM_003441605.2|	GO:0042632
gi|542200989|ref|XM_003441605.2|	GO:0043085
gi|542200989|ref|XM_003441605.2|	GO:0045730
gi|542200989|ref|XM_003441605.2|	GO:0055062
gi|542231852|ref|XM_003449308.2|	GO:0016020	glycerophosphodiester phosphodiesterase domain-containing 1
gi|542231852|ref|XM_003449308.2|	GO:0008889
gi|542231852|ref|XM_003449308.2|	GO:0006071
gi|542231852|ref|XM_003449308.2|	GO:0006629
gi|542231852|ref|XM_003449308.2|	EC:3.1.4.46
gi|542201208|ref|XM_003441578.2|	GO:0005622	guanylate cyclase soluble subunit alpha-2
gi|542201208|ref|XM_003441578.2|	GO:0016020
gi|542201208|ref|XM_003441578.2|	GO:0000166
gi|542201208|ref|XM_003441578.2|	GO:0004383
gi|542201208|ref|XM_003441578.2|	GO:0020037
gi|542201208|ref|XM_003441578.2|	GO:0006182
gi|542201208|ref|XM_003441578.2|	GO:0035556
gi|542201208|ref|XM_003441578.2|	EC:4.6.1.2
gi|542201133|ref|XM_003441590.2|	GO:0070062	heat shock 70 kDa 13
gi|542201133|ref|XM_003441590.2|	GO:0005524
gi|542231920|ref|XM_005454363.1|	GO:0000786	histone -like
gi|542231920|ref|XM_005454363.1|	GO:0005634
gi|542231920|ref|XM_005454363.1|	GO:0003677
gi|542231920|ref|XM_005454363.1|	GO:0046982
gi|542231695|ref|XM_005454284.1|	GO:0005829	histone-arginine methyltransferase CARM1-like
gi|542231695|ref|XM_005454284.1|	GO:0008469
gi|542231695|ref|XM_005454284.1|	GO:0035242
gi|542231695|ref|XM_005454284.1|	GO:0006355
gi|542231695|ref|XM_005454284.1|	GO:0009405
gi|542231695|ref|XM_005454284.1|	GO:0019919
gi|542231695|ref|XM_005454284.1|	GO:0034969
gi|542231695|ref|XM_005454284.1|	EC:2.1.1.125
gi|542201041|ref|XM_003441683.2|	GO:0005667	homeobox -like 2
gi|542201041|ref|XM_003441683.2|	GO:0005730
gi|542201041|ref|XM_003441683.2|	GO:0000977
gi|542201041|ref|XM_003441683.2|	GO:0001228
gi|542201041|ref|XM_003441683.2|	GO:0003682
gi|542201041|ref|XM_003441683.2|	GO:0000122
gi|542201041|ref|XM_003441683.2|	GO:0001502
gi|542201041|ref|XM_003441683.2|	GO:0006366
gi|542201041|ref|XM_003441683.2|	GO:0007399
gi|542201041|ref|XM_003441683.2|	GO:0014902
gi|542201041|ref|XM_003441683.2|	GO:0045944
gi|542231707|ref|XM_003449254.2|	GO:0005634	homeobox meis3-like
gi|542231707|ref|XM_003449254.2|	GO:0005737
gi|542231707|ref|XM_003449254.2|	GO:0005515
gi|542231707|ref|XM_003449254.2|	GO:0043565
gi|542231707|ref|XM_003449254.2|	GO:0006351
gi|542231707|ref|XM_003449254.2|	GO:0009653
gi|542231707|ref|XM_003449254.2|	GO:0009952
gi|542231707|ref|XM_003449254.2|	GO:0030097
gi|542231707|ref|XM_003449254.2|	GO:0030154
gi|542231707|ref|XM_003449254.2|	GO:0030902
gi|542231707|ref|XM_003449254.2|	GO:0031017
gi|542231707|ref|XM_003449254.2|	GO:0035066
gi|542231707|ref|XM_003449254.2|	GO:0043410
gi|542231707|ref|XM_003449254.2|	GO:0045944
gi|542231887|ref|XM_005454352.1|	GO:0000166	homeodomain-interacting kinase 1-like
gi|542231887|ref|XM_005454352.1|	GO:0016301
gi|542231887|ref|XM_005454352.1|	GO:0016310
gi|542200709|ref|XM_003441734.2|	GO:0030136	huntingtin-interacting 1 isoform X1
gi|542200709|ref|XM_003441734.2|	GO:0003779
gi|542200709|ref|XM_003441734.2|	GO:0030276
gi|542200709|ref|XM_003441734.2|	GO:0035091
gi|542200709|ref|XM_003441734.2|	GO:0001878
gi|542200709|ref|XM_003441734.2|	GO:0006915
gi|542200709|ref|XM_003441734.2|	GO:0043009
gi|542200709|ref|XM_003441734.2|	GO:0048268
gi|542200709|ref|XM_003441734.2|	GO:0072583
gi|542231846|ref|XM_005454336.1|	GO:0030136	huntingtin-interacting 1 isoform X1
gi|542231846|ref|XM_005454336.1|	GO:0003779
gi|542231846|ref|XM_005454336.1|	GO:0030276
gi|542231846|ref|XM_005454336.1|	GO:0035091
gi|542231846|ref|XM_005454336.1|	GO:0001878
gi|542231846|ref|XM_005454336.1|	GO:0006915
gi|542231846|ref|XM_005454336.1|	GO:0043009
gi|542231846|ref|XM_005454336.1|	GO:0048268
gi|542231846|ref|XM_005454336.1|	GO:0072583
gi|542231841|ref|XM_003449303.2|	GO:0050934	immunoglobulin superfamily member 11 isoform X1
gi|542231841|ref|XM_003449303.2|	GO:0097324
gi|542200946|ref|XM_005474555.1|	GO:0016020	immunoglobulin superfamily member 5-like isoform X1
gi|542231730|ref|XM_003449269.2|	GO:0005622	inositol-tetrakisphosphate 1-kinase-like isoform X1
gi|542231730|ref|XM_003449269.2|	GO:0000287
gi|542231730|ref|XM_003449269.2|	GO:0005524
gi|542231730|ref|XM_003449269.2|	GO:0047325
gi|542231730|ref|XM_003449269.2|	GO:0052725
gi|542231730|ref|XM_003449269.2|	GO:0052726
gi|542231730|ref|XM_003449269.2|	GO:0016310
gi|542231730|ref|XM_003449269.2|	GO:0032957
gi|542231730|ref|XM_003449269.2|	EC:2.7.1.134
gi|542231730|ref|XM_003449269.2|	EC:2.7.1.159
gi|542200616|ref|XM_003453564.2|	GO:0000139	intraflagellar transport 20 homolog
gi|542200616|ref|XM_003453564.2|	GO:0001750
gi|542200616|ref|XM_003453564.2|	GO:0005801
gi|542200616|ref|XM_003453564.2|	GO:0005814
gi|542200616|ref|XM_003453564.2|	GO:0005930
gi|542200616|ref|XM_003453564.2|	GO:0030992
gi|542200616|ref|XM_003453564.2|	GO:0031514
gi|542200616|ref|XM_003453564.2|	GO:0032391
gi|542200616|ref|XM_003453564.2|	GO:0036064
gi|542200616|ref|XM_003453564.2|	GO:0044292
gi|542200616|ref|XM_003453564.2|	GO:0070062
gi|542200616|ref|XM_003453564.2|	GO:0097542
gi|542200616|ref|XM_003453564.2|	GO:0097546
gi|542200616|ref|XM_003453564.2|	GO:0002046
gi|542200616|ref|XM_003453564.2|	GO:0001822
gi|542200616|ref|XM_003453564.2|	GO:0007224
gi|542200616|ref|XM_003453564.2|	GO:0008542
gi|542200616|ref|XM_003453564.2|	GO:0034067
gi|542200616|ref|XM_003453564.2|	GO:0035845
gi|542200616|ref|XM_003453564.2|	GO:0036372
gi|542200616|ref|XM_003453564.2|	GO:0042073
gi|542200616|ref|XM_003453564.2|	GO:0042384
gi|542200616|ref|XM_003453564.2|	GO:0051642
gi|542200616|ref|XM_003453564.2|	GO:0055007
gi|542200616|ref|XM_003453564.2|	GO:0060828
gi|542200616|ref|XM_003453564.2|	GO:0061351
gi|542200616|ref|XM_003453564.2|	GO:0061512
gi|542200616|ref|XM_003453564.2|	GO:1902017
gi|542200616|ref|XM_003453564.2|	GO:2000785
gi|542201278|ref|XM_003441630.2|	GO:0016021	leucine-rich repeat and fibronectin type III domain-containing 1 isoform X1
gi|542201278|ref|XM_003441630.2|	GO:0030054
gi|542201278|ref|XM_003441630.2|	GO:0045202
gi|542231833|ref|XM_003449301.2|	GO:0005886	limbic system-associated membrane isoform X2
gi|542231833|ref|XM_003449301.2|	GO:0005911
gi|542231833|ref|XM_003449301.2|	GO:0009986
gi|542231833|ref|XM_003449301.2|	GO:0043005
gi|542231833|ref|XM_003449301.2|	GO:0043025
gi|542231833|ref|XM_003449301.2|	GO:0016337
gi|542231833|ref|XM_003449301.2|	GO:0050767
gi|542251395|ref|XM_003456951.2|	GO:0003824	long-chain-fatty-acid-- ligase 3
gi|542251395|ref|XM_003456951.2|	GO:0008152
gi|542231704|ref|XM_003449261.2|	GO:0016021	lysophosphatidic acid receptor 6-like
gi|542231704|ref|XM_003449261.2|	GO:0004930
gi|542231704|ref|XM_003449261.2|	GO:0007186
gi|542231919|ref|XM_003449262.2|	GO:0016021	lysophosphatidic acid receptor 6-like
gi|542231919|ref|XM_003449262.2|	GO:0004930
gi|542231919|ref|XM_003449262.2|	GO:0007186
gi|542251347|ref|XM_005461706.1|	GO:0016021	lysophosphatidic acid receptor 6-like
gi|542251347|ref|XM_005461706.1|	GO:0004930
gi|542251347|ref|XM_005461706.1|	GO:0007186
gi|542200841|ref|XM_003441717.2|	GO:0004553	maltase-glucoamylase, intestinal-like
gi|542200841|ref|XM_003441717.2|	GO:0030246
gi|542200841|ref|XM_003441717.2|	GO:0005975
gi|542201108|ref|XM_005474615.1|	GO:0031012	matrix metallo ase-20-like
gi|542201108|ref|XM_005474615.1|	GO:0004222
gi|542201108|ref|XM_005474615.1|	GO:0005509
gi|542201108|ref|XM_005474615.1|	GO:0008270
gi|542201108|ref|XM_005474615.1|	GO:0006508
gi|542201108|ref|XM_005474615.1|	EC:3.4.24
gi|542201323|ref|XM_005474697.1|	GO:0031012	matrix metallo ase-20-like
gi|542201323|ref|XM_005474697.1|	GO:0004222
gi|542201323|ref|XM_005474697.1|	GO:0005509
gi|542201323|ref|XM_005474697.1|	GO:0008270
gi|542201323|ref|XM_005474697.1|	GO:0006508
gi|542201323|ref|XM_005474697.1|	GO:0007275
gi|542201323|ref|XM_005474697.1|	EC:3.4.24
gi|542231870|ref|XM_003449312.2|	GO:0005578	matrix metallo ase-28
gi|542231870|ref|XM_003449312.2|	GO:0004222
gi|542231870|ref|XM_003449312.2|	GO:0005509
gi|542231870|ref|XM_003449312.2|	GO:0008270
gi|542231870|ref|XM_003449312.2|	GO:0006508
gi|542231870|ref|XM_003449312.2|	EC:3.4.24
gi|542256498|ref|XM_003458616.2|	GO:0046983	max-binding MNT
gi|542201186|ref|XM_003441649.2|	GO:0005737	metabotropic glutamate receptor 5
gi|542201186|ref|XM_003441649.2|	GO:0005887
gi|542201186|ref|XM_003441649.2|	GO:0014069
gi|542201186|ref|XM_003441649.2|	GO:0043197
gi|542201186|ref|XM_003441649.2|	GO:0043198
gi|542201186|ref|XM_003441649.2|	GO:0070062
gi|542201186|ref|XM_003441649.2|	GO:0097449
gi|542201186|ref|XM_003441649.2|	GO:0004930
gi|542201186|ref|XM_003441649.2|	GO:0008066
gi|542201186|ref|XM_003441649.2|	GO:0031687
gi|542201186|ref|XM_003441649.2|	GO:0000185
gi|542201186|ref|XM_003441649.2|	GO:0002029
gi|542201186|ref|XM_003441649.2|	GO:0006355
gi|542201186|ref|XM_003441649.2|	GO:0006468
gi|542201186|ref|XM_003441649.2|	GO:0007205
gi|542201186|ref|XM_003441649.2|	GO:0007206
gi|542201186|ref|XM_003441649.2|	GO:0007268
gi|542201186|ref|XM_003441649.2|	GO:0007612
gi|542201186|ref|XM_003441649.2|	GO:0007626
gi|542201186|ref|XM_003441649.2|	GO:0040013
gi|542201186|ref|XM_003441649.2|	GO:0048170
gi|542201186|ref|XM_003441649.2|	GO:0051966
gi|542256501|ref|XM_005463728.1|	GO:0005634	methyltransferase 16
gi|542256501|ref|XM_005463728.1|	GO:0052907
gi|542256501|ref|XM_005463728.1|	GO:0070475
gi|542256501|ref|XM_005463728.1|	EC:2.1.1.181
gi|542253148|ref|XM_003457599.2|	GO:0005615	mitochondrial import inner membrane translocase subunit Tim8 B
gi|542253148|ref|XM_003457599.2|	GO:0005743
gi|542253148|ref|XM_003457599.2|	GO:0042719
gi|542253148|ref|XM_003457599.2|	GO:0008270
gi|542253148|ref|XM_003457599.2|	GO:0006626
gi|542253148|ref|XM_003457599.2|	GO:0007605
gi|542253148|ref|XM_003457599.2|	GO:0044267
gi|542253148|ref|XM_003457599.2|	GO:0072321
gi|542200976|ref|XM_003441697.2|	GO:0005739	mitochondrial intermediate peptidase
gi|542200976|ref|XM_003441697.2|	GO:0004222
gi|542200976|ref|XM_003441697.2|	GO:0046872
gi|542200976|ref|XM_003441697.2|	GO:0006508
gi|542200976|ref|XM_003441697.2|	EC:3.4.24
gi|542200803|ref|XM_005474492.1|	GO:0005509	multiple epidermal growth factor-like domains 6
gi|542201204|ref|XM_005474652.1|	GO:0005634	myb SANT-like DNA-binding domain-containing 4
gi|542201204|ref|XM_005474652.1|	GO:0003677
gi|542231820|ref|XM_005454330.1|	GO:0016020	myelin zero 2
gi|542231820|ref|XM_005454330.1|	GO:0042802
gi|542231820|ref|XM_005454330.1|	GO:0016337
gi|542231822|ref|XM_003449299.2|	GO:0016020	myelin zero 3
gi|542231822|ref|XM_003449299.2|	GO:0005515
gi|542201276|ref|XM_005474681.1|	GO:0003676	myosin heavy chain, fast skeletal muscle-like
gi|542201276|ref|XM_005474681.1|	GO:0008270
gi|542201276|ref|XM_005474681.1|	GO:0015074
gi|542256467|ref|XM_003458606.2|	GO:0005739	nap homolog 2-like
gi|542231823|ref|XM_003449300.2|	GO:0030054	neuromodulin
gi|542231823|ref|XM_003449300.2|	GO:0030424
gi|542231823|ref|XM_003449300.2|	GO:0030672
gi|542231823|ref|XM_003449300.2|	GO:0031527
gi|542231823|ref|XM_003449300.2|	GO:0032584
gi|542231823|ref|XM_003449300.2|	GO:0034592
gi|542231823|ref|XM_003449300.2|	GO:0097481
gi|542231823|ref|XM_003449300.2|	GO:0005516
gi|542231823|ref|XM_003449300.2|	GO:0010001
gi|542231823|ref|XM_003449300.2|	GO:0016198
gi|542231823|ref|XM_003449300.2|	GO:0040008
gi|542231823|ref|XM_003449300.2|	GO:0042246
gi|542231823|ref|XM_003449300.2|	GO:0045165
gi|542231823|ref|XM_003449300.2|	GO:0051489
gi|542200856|ref|XM_005474515.1|	GO:0005615	neuroserpin
gi|542200856|ref|XM_005474515.1|	GO:0070062
gi|542200856|ref|XM_005474515.1|	GO:0004867
gi|542200856|ref|XM_005474515.1|	GO:0010951
gi|542200642|ref|XM_003453549.2|	GO:0016021	opsin-5-like
gi|542200642|ref|XM_003453549.2|	GO:0003779
gi|542200642|ref|XM_003453549.2|	GO:0004930
gi|542200642|ref|XM_003453549.2|	GO:0009881
gi|542200642|ref|XM_003453549.2|	GO:0007186
gi|542200642|ref|XM_003453549.2|	GO:0018298
gi|542251364|ref|XM_005461712.1|	GO:0005634	paired box Pax-3 isoform X1
gi|542251364|ref|XM_005461712.1|	GO:0043565
gi|542251364|ref|XM_005461712.1|	GO:0006351
gi|542251364|ref|XM_005461712.1|	GO:0006355
gi|542251364|ref|XM_005461712.1|	GO:0007275
gi|542231891|ref|XM_003449253.2|	GO:0000790	paired mesoderm homeobox 2A
gi|542231891|ref|XM_003449253.2|	GO:0000977
gi|542231891|ref|XM_003449253.2|	GO:0001077
gi|542231891|ref|XM_003449253.2|	GO:0003322
gi|542231891|ref|XM_003449253.2|	GO:0003357
gi|542231891|ref|XM_003449253.2|	GO:0006366
gi|542231891|ref|XM_003449253.2|	GO:0007568
gi|542231891|ref|XM_003449253.2|	GO:0021523
gi|542231891|ref|XM_003449253.2|	GO:0021539
gi|542231891|ref|XM_003449253.2|	GO:0021623
gi|542231891|ref|XM_003449253.2|	GO:0021642
gi|542231891|ref|XM_003449253.2|	GO:0021703
gi|542231891|ref|XM_003449253.2|	GO:0030901
gi|542231891|ref|XM_003449253.2|	GO:0043576
gi|542231891|ref|XM_003449253.2|	GO:0045944
gi|542231891|ref|XM_003449253.2|	GO:0048485
gi|542231891|ref|XM_003449253.2|	GO:0048666
gi|542200881|ref|XM_005474527.1|	GO:0009892	pentraxin-related PTX3
gi|542200881|ref|XM_005474527.1|	GO:0050794
gi|542201017|ref|XM_003441691.2|	GO:0008270	peptidoglycan-recognition SC2-like
gi|542201017|ref|XM_003441691.2|	GO:0008745
gi|542201017|ref|XM_003441691.2|	GO:0009253
gi|542201017|ref|XM_003441691.2|	GO:0042742
gi|542201017|ref|XM_003441691.2|	EC:3.5.1.28
gi|542251392|ref|XM_003456950.2|	GO:0009328	phenylalanine--tRNA ligase beta subunit
gi|542251392|ref|XM_003456950.2|	GO:0016020
gi|542251392|ref|XM_003456950.2|	GO:0000287
gi|542251392|ref|XM_003456950.2|	GO:0003723
gi|542251392|ref|XM_003456950.2|	GO:0004826
gi|542251392|ref|XM_003456950.2|	GO:0005524
gi|542251392|ref|XM_003456950.2|	GO:0006432
gi|542251392|ref|XM_003456950.2|	EC:6.1.1.20
gi|542200672|ref|XM_003453571.2|	GO:0004722	phosphatase 1D
gi|542200672|ref|XM_003453571.2|	GO:0046872
gi|542200672|ref|XM_003453571.2|	GO:0006470
gi|542231893|ref|XM_005454354.1|	GO:0005794	phosphatidylinositol 3,4,5-trisphosphate 5-phosphatase 2 isoform X2
gi|542231893|ref|XM_005454354.1|	GO:0005829
gi|542231893|ref|XM_005454354.1|	GO:0005856
gi|542231893|ref|XM_005454354.1|	GO:0005886
gi|542231893|ref|XM_005454354.1|	GO:0030027
gi|542231893|ref|XM_005454354.1|	GO:0030175
gi|542231893|ref|XM_005454354.1|	GO:0003779
gi|542231893|ref|XM_005454354.1|	GO:0016787
gi|542231893|ref|XM_005454354.1|	GO:0042169
gi|542231893|ref|XM_005454354.1|	GO:0001958
gi|542231893|ref|XM_005454354.1|	GO:0002376
gi|542231893|ref|XM_005454354.1|	GO:0006006
gi|542231893|ref|XM_005454354.1|	GO:0006661
gi|542231893|ref|XM_005454354.1|	GO:0006897
gi|542231893|ref|XM_005454354.1|	GO:0007015
gi|542231893|ref|XM_005454354.1|	GO:0007155
gi|542231893|ref|XM_005454354.1|	GO:0008285
gi|542231893|ref|XM_005454354.1|	GO:0009791
gi|542231893|ref|XM_005454354.1|	GO:0010629
gi|542231893|ref|XM_005454354.1|	GO:0030509
gi|542231893|ref|XM_005454354.1|	GO:0032868
gi|542231893|ref|XM_005454354.1|	GO:0040037
gi|542231893|ref|XM_005454354.1|	GO:0046856
gi|542231893|ref|XM_005454354.1|	GO:0090024
gi|542231893|ref|XM_005454354.1|	GO:0097178
gi|542256568|ref|XM_005463754.1|	GO:0005829	phosphorylase b kinase gamma catalytic chain, skeletal muscle heart isoform
gi|542256568|ref|XM_005463754.1|	GO:0005964
gi|542256568|ref|XM_005463754.1|	GO:0004689
gi|542256568|ref|XM_005463754.1|	GO:0005516
gi|542256568|ref|XM_005463754.1|	GO:0005524
gi|542256568|ref|XM_005463754.1|	GO:0019899
gi|542256568|ref|XM_005463754.1|	GO:0050321
gi|542256568|ref|XM_005463754.1|	GO:0001525
gi|542256568|ref|XM_005463754.1|	GO:0005978
gi|542256568|ref|XM_005463754.1|	GO:0005980
gi|542256568|ref|XM_005463754.1|	GO:0006006
gi|542256568|ref|XM_005463754.1|	GO:0006468
gi|542256568|ref|XM_005463754.1|	EC:2.7.11.26
gi|542256568|ref|XM_005463754.1|	EC:2.7.11.19
gi|542256465|ref|XM_005463714.1|	GO:0005737	phosphoserine phosphatase
gi|542256465|ref|XM_005463714.1|	GO:0000287
gi|542256465|ref|XM_005463714.1|	GO:0004647
gi|542256465|ref|XM_005463714.1|	GO:0005509
gi|542256465|ref|XM_005463714.1|	GO:0042803
gi|542256465|ref|XM_005463714.1|	GO:0006470
gi|542256465|ref|XM_005463714.1|	GO:0006564
gi|542256465|ref|XM_005463714.1|	EC:3.1.3.3
gi|542256505|ref|XM_005463730.1|	GO:0000235	platelet-activating factor acetylhydrolase IB subunit alpha
gi|542256505|ref|XM_005463730.1|	GO:0000776
gi|542256505|ref|XM_005463730.1|	GO:0005813
gi|542256505|ref|XM_005463730.1|	GO:0005829
gi|542256505|ref|XM_005463730.1|	GO:0005871
gi|542256505|ref|XM_005463730.1|	GO:0005938
gi|542256505|ref|XM_005463730.1|	GO:0030424
gi|542256505|ref|XM_005463730.1|	GO:0030426
gi|542256505|ref|XM_005463730.1|	GO:0031252
gi|542256505|ref|XM_005463730.1|	GO:0031512
gi|542256505|ref|XM_005463730.1|	GO:0031513
gi|542256505|ref|XM_005463730.1|	GO:0031965
gi|542256505|ref|XM_005463730.1|	GO:0043025
gi|542256505|ref|XM_005463730.1|	GO:0048471
gi|542256505|ref|XM_005463730.1|	GO:0070062
gi|542256505|ref|XM_005463730.1|	GO:0008017
gi|542256505|ref|XM_005463730.1|	GO:0008168
gi|542256505|ref|XM_005463730.1|	GO:0008201
gi|542256505|ref|XM_005463730.1|	GO:0016787
gi|542256505|ref|XM_005463730.1|	GO:0034452
gi|542256505|ref|XM_005463730.1|	GO:0042803
gi|542256505|ref|XM_005463730.1|	GO:0043274
gi|542256505|ref|XM_005463730.1|	GO:0045505
gi|542256505|ref|XM_005463730.1|	GO:0047179
gi|542256505|ref|XM_005463730.1|	GO:0051219
gi|542256505|ref|XM_005463730.1|	GO:0000086
gi|542256505|ref|XM_005463730.1|	GO:0000090
gi|542256505|ref|XM_005463730.1|	GO:0000132
gi|542256505|ref|XM_005463730.1|	GO:0000236
gi|542256505|ref|XM_005463730.1|	GO:0001667
gi|542256505|ref|XM_005463730.1|	GO:0001675
gi|542256505|ref|XM_005463730.1|	GO:0001764
gi|542256505|ref|XM_005463730.1|	GO:0001961
gi|542256505|ref|XM_005463730.1|	GO:0007067
gi|542256505|ref|XM_005463730.1|	GO:0007097
gi|542256505|ref|XM_005463730.1|	GO:0007264
gi|542256505|ref|XM_005463730.1|	GO:0007268
gi|542256505|ref|XM_005463730.1|	GO:0007405
gi|542256505|ref|XM_005463730.1|	GO:0007611
gi|542256505|ref|XM_005463730.1|	GO:0008090
gi|542256505|ref|XM_005463730.1|	GO:0008344
gi|542256505|ref|XM_005463730.1|	GO:0009306
gi|542256505|ref|XM_005463730.1|	GO:0010977
gi|542256505|ref|XM_005463730.1|	GO:0016042
gi|542256505|ref|XM_005463730.1|	GO:0017145
gi|542256505|ref|XM_005463730.1|	GO:0019226
gi|542256505|ref|XM_005463730.1|	GO:0021540
gi|542256505|ref|XM_005463730.1|	GO:0021766
gi|542256505|ref|XM_005463730.1|	GO:0021819
gi|542256505|ref|XM_005463730.1|	GO:0021895
gi|542256505|ref|XM_005463730.1|	GO:0030036
gi|542256505|ref|XM_005463730.1|	GO:0031023
gi|542256505|ref|XM_005463730.1|	GO:0032259
gi|542256505|ref|XM_005463730.1|	GO:0036035
gi|542256505|ref|XM_005463730.1|	GO:0040019
gi|542256505|ref|XM_005463730.1|	GO:0042249
gi|542256505|ref|XM_005463730.1|	GO:0043087
gi|542256505|ref|XM_005463730.1|	GO:0043622
gi|542256505|ref|XM_005463730.1|	GO:0045176
gi|542256505|ref|XM_005463730.1|	GO:0045494
gi|542256505|ref|XM_005463730.1|	GO:0045773
gi|542256505|ref|XM_005463730.1|	GO:0045931
gi|542256505|ref|XM_005463730.1|	GO:0046329
gi|542256505|ref|XM_005463730.1|	GO:0046469
gi|542256505|ref|XM_005463730.1|	GO:0047496
gi|542256505|ref|XM_005463730.1|	GO:0048854
gi|542256505|ref|XM_005463730.1|	GO:0050885
gi|542256505|ref|XM_005463730.1|	GO:0051081
gi|542256505|ref|XM_005463730.1|	GO:0051660
gi|542256505|ref|XM_005463730.1|	GO:0060117
gi|542256505|ref|XM_005463730.1|	GO:0061003
gi|542256505|ref|XM_005463730.1|	GO:0070507
gi|542256505|ref|XM_005463730.1|	GO:0090102
gi|542256505|ref|XM_005463730.1|	GO:0090176
gi|542256505|ref|XM_005463730.1|	GO:2000574
gi|542256505|ref|XM_005463730.1|	EC:2.3.1.149
gi|542253191|ref|XM_003457600.2|	GO:0004418	porphobilinogen deaminase isoform X1
gi|542253191|ref|XM_003457600.2|	GO:0018160
gi|542253191|ref|XM_003457600.2|	GO:0033014
gi|542253191|ref|XM_003457600.2|	EC:2.5.1.61
gi|542251404|ref|XM_003456952.2|	GO:0016020	potassium voltage-gated channel subfamily E member 4
gi|542251404|ref|XM_003456952.2|	GO:0005249
gi|542251404|ref|XM_003456952.2|	GO:0071805
gi|542256535|ref|XM_003458608.2|	GO:0005682	pre-mRNA-processing-splicing factor 8
gi|542256535|ref|XM_003458608.2|	GO:0016020
gi|542256535|ref|XM_003458608.2|	GO:0016607
gi|542256535|ref|XM_003458608.2|	GO:0071013
gi|542256535|ref|XM_003458608.2|	GO:0000386
gi|542256535|ref|XM_003458608.2|	GO:0017070
gi|542256535|ref|XM_003458608.2|	GO:0030619
gi|542256535|ref|XM_003458608.2|	GO:0030620
gi|542256535|ref|XM_003458608.2|	GO:0030623
gi|542256535|ref|XM_003458608.2|	GO:0044822
gi|542256535|ref|XM_003458608.2|	GO:0070530
gi|542256535|ref|XM_003458608.2|	GO:0097157
gi|542256535|ref|XM_003458608.2|	GO:0000244
gi|542256535|ref|XM_003458608.2|	GO:0071222
gi|542256535|ref|XM_003458608.2|	GO:0071356
gi|542231796|ref|XM_005454320.1|	GO:0030173	pro convertase subtilisin kexin type 7
gi|542231796|ref|XM_005454320.1|	GO:0004252
gi|542231796|ref|XM_005454320.1|	GO:0001654
gi|542231796|ref|XM_005454320.1|	GO:0007420
gi|542231796|ref|XM_005454320.1|	GO:0016485
gi|542231796|ref|XM_005454320.1|	GO:0043009
gi|542231796|ref|XM_005454320.1|	GO:0048840
gi|542231796|ref|XM_005454320.1|	EC:3.4.21
gi|542201144|ref|XM_005474629.1|	GO:0005737	probable ATP-dependent RNA helicase DHX40
gi|542201144|ref|XM_005474629.1|	GO:0004004
gi|542201144|ref|XM_005474629.1|	GO:0005524
gi|542201144|ref|XM_005474629.1|	GO:0044822
gi|542201144|ref|XM_005474629.1|	GO:0006396
gi|542201255|ref|XM_005474674.1|	GO:0004842	probable E3 ubiquitin- ligase HERC6 isoform X1
gi|542201255|ref|XM_005474674.1|	GO:0016874
gi|542201255|ref|XM_005474674.1|	GO:0016567
gi|542200864|ref|XM_005474519.1|	GO:0000139	programmed cell death 10
gi|542200864|ref|XM_005474519.1|	GO:0005829
gi|542200864|ref|XM_005474519.1|	GO:0005886
gi|542200864|ref|XM_005474519.1|	GO:0070062
gi|542200864|ref|XM_005474519.1|	GO:0019901
gi|542200864|ref|XM_005474519.1|	GO:0042803
gi|542200864|ref|XM_005474519.1|	GO:0047485
gi|542200864|ref|XM_005474519.1|	GO:0001525
gi|542200864|ref|XM_005474519.1|	GO:0008284
gi|542200864|ref|XM_005474519.1|	GO:0010628
gi|542200864|ref|XM_005474519.1|	GO:0010629
gi|542200864|ref|XM_005474519.1|	GO:0030335
gi|542200864|ref|XM_005474519.1|	GO:0032874
gi|542200864|ref|XM_005474519.1|	GO:0033138
gi|542200864|ref|XM_005474519.1|	GO:0035023
gi|542200864|ref|XM_005474519.1|	GO:0036481
gi|542200864|ref|XM_005474519.1|	GO:0043066
gi|542200864|ref|XM_005474519.1|	GO:0043149
gi|542200864|ref|XM_005474519.1|	GO:0043406
gi|542200864|ref|XM_005474519.1|	GO:0044319
gi|542200864|ref|XM_005474519.1|	GO:0045747
gi|542200864|ref|XM_005474519.1|	GO:0050821
gi|542200864|ref|XM_005474519.1|	GO:0051683
gi|542200864|ref|XM_005474519.1|	GO:0090051
gi|542200864|ref|XM_005474519.1|	GO:0090168
gi|542200864|ref|XM_005474519.1|	GO:1903588
gi|542231731|ref|XM_003449304.2|	GO:0000932	proteasome subunit alpha type-6-like
gi|542231731|ref|XM_003449304.2|	GO:0005654
gi|542231731|ref|XM_003449304.2|	GO:0005844
gi|542231731|ref|XM_003449304.2|	GO:0016363
gi|542231731|ref|XM_003449304.2|	GO:0019773
gi|542231731|ref|XM_003449304.2|	GO:0030017
gi|542231731|ref|XM_003449304.2|	GO:0070062
gi|542231731|ref|XM_003449304.2|	GO:0003723
gi|542231731|ref|XM_003449304.2|	GO:0004298
gi|542231731|ref|XM_003449304.2|	GO:0051059
gi|542231731|ref|XM_003449304.2|	GO:0007519
gi|542231731|ref|XM_003449304.2|	GO:0010499
gi|542231731|ref|XM_003449304.2|	GO:0043161
gi|542231731|ref|XM_003449304.2|	GO:0051092
gi|542231731|ref|XM_003449304.2|	EC:3.4.25
gi|542256548|ref|XM_003458625.2|	GO:0016021	proton-coupled folate transporter isoform X1
gi|542256548|ref|XM_003458625.2|	GO:0044464
gi|542256548|ref|XM_003458625.2|	GO:0005542
gi|542256548|ref|XM_003458625.2|	GO:0051184
gi|542256548|ref|XM_003458625.2|	GO:0051181
gi|542256548|ref|XM_003458625.2|	GO:0055085
gi|542256548|ref|XM_003458625.2|	GO:0071702
gi|542256548|ref|XM_003458625.2|	GO:0071705
gi|542231900|ref|XM_003449257.2|	GO:0005765	ragulator complex LAMTOR1
gi|542231900|ref|XM_003449257.2|	GO:0005794
gi|542231900|ref|XM_003449257.2|	GO:0005886
gi|542231900|ref|XM_003449257.2|	GO:0070062
gi|542231900|ref|XM_003449257.2|	GO:0071986
gi|542231900|ref|XM_003449257.2|	GO:0005085
gi|542231900|ref|XM_003449257.2|	GO:0032947
gi|542231900|ref|XM_003449257.2|	GO:0001919
gi|542231900|ref|XM_003449257.2|	GO:0006367
gi|542231900|ref|XM_003449257.2|	GO:0007032
gi|542231900|ref|XM_003449257.2|	GO:0007040
gi|542231900|ref|XM_003449257.2|	GO:0007050
gi|542231900|ref|XM_003449257.2|	GO:0008286
gi|542231900|ref|XM_003449257.2|	GO:0010872
gi|542231900|ref|XM_003449257.2|	GO:0010874
gi|542231900|ref|XM_003449257.2|	GO:0016049
gi|542231900|ref|XM_003449257.2|	GO:0016236
gi|542231900|ref|XM_003449257.2|	GO:0032008
gi|542231900|ref|XM_003449257.2|	GO:0032418
gi|542231900|ref|XM_003449257.2|	GO:0032439
gi|542231900|ref|XM_003449257.2|	GO:0034613
gi|542231900|ref|XM_003449257.2|	GO:0042632
gi|542231900|ref|XM_003449257.2|	GO:0043410
gi|542231900|ref|XM_003449257.2|	GO:0043547
gi|542231900|ref|XM_003449257.2|	GO:0060620
gi|542231900|ref|XM_003449257.2|	GO:0071230
gi|542201187|ref|XM_003441648.2|	GO:0005769	ras-related Rab-38
gi|542201187|ref|XM_003441648.2|	GO:0005802
gi|542201187|ref|XM_003441648.2|	GO:0016020
gi|542201187|ref|XM_003441648.2|	GO:0042470
gi|542201187|ref|XM_003441648.2|	GO:0045335
gi|542201187|ref|XM_003441648.2|	GO:0003924
gi|542201187|ref|XM_003441648.2|	GO:0005525
gi|542201187|ref|XM_003441648.2|	GO:0030742
gi|542201187|ref|XM_003441648.2|	GO:0035650
gi|542201187|ref|XM_003441648.2|	GO:0035651
gi|542201187|ref|XM_003441648.2|	GO:0036461
gi|542201187|ref|XM_003441648.2|	GO:0006886
gi|542201187|ref|XM_003441648.2|	GO:0006913
gi|542201187|ref|XM_003441648.2|	GO:0008152
gi|542201187|ref|XM_003441648.2|	GO:0032482
gi|542201187|ref|XM_003441648.2|	GO:0035646
gi|542201187|ref|XM_003441648.2|	GO:0072657
gi|542201187|ref|XM_003441648.2|	GO:0090383
gi|542201187|ref|XM_003441648.2|	GO:1903232
gi|542201130|ref|XM_003441591.2|	GO:0005622	retinal guanylyl cyclase 2-like
gi|542201130|ref|XM_003441591.2|	GO:0016021
gi|542201130|ref|XM_003441591.2|	GO:0004383
gi|542201130|ref|XM_003441591.2|	GO:0004672
gi|542201130|ref|XM_003441591.2|	GO:0005524
gi|542201130|ref|XM_003441591.2|	GO:0006182
gi|542201130|ref|XM_003441591.2|	GO:0006468
gi|542201130|ref|XM_003441591.2|	GO:0007601
gi|542201130|ref|XM_003441591.2|	GO:0035556
gi|542201130|ref|XM_003441591.2|	GO:0035845
gi|542201130|ref|XM_003441591.2|	EC:4.6.1.2
gi|542251346|ref|XM_003456946.2|	GO:0005215	retinol-binding 2
gi|542251346|ref|XM_003456946.2|	GO:0008289
gi|542251346|ref|XM_003456946.2|	GO:0006810
gi|542200919|ref|XM_003441615.2|	GO:0005737	ribosomal S6 kinase beta-1-like
gi|542200919|ref|XM_003441615.2|	GO:0004711
gi|542200919|ref|XM_003441615.2|	GO:0005524
gi|542200919|ref|XM_003441615.2|	GO:0006468
gi|542200919|ref|XM_003441615.2|	GO:0035556
gi|542200919|ref|XM_003441615.2|	GO:0045948
gi|542200919|ref|XM_003441615.2|	EC:2.7.11
gi|542256540|ref|XM_005463745.1|	GO:0048699	scavenger receptor class F member 1
gi|542231940|ref|XM_003449320.2|	GO:0005576	secreted frizzled-related 2-like
gi|542231940|ref|XM_003449320.2|	GO:0007275
gi|542231940|ref|XM_003449320.2|	GO:0016055
gi|542231940|ref|XM_003449320.2|	GO:0030178
gi|542251409|ref|XM_005461730.1|	GO:0050789	secretogranin-2
gi|542256490|ref|XM_003458615.2|	GO:0005525	septin-5-like isoform X1
gi|542200653|ref|XM_003453573.2|	GO:0034045	serine threonine- kinase ULK2
gi|542200653|ref|XM_003453573.2|	GO:0004674
gi|542200653|ref|XM_003453573.2|	GO:0005524
gi|542200653|ref|XM_003453573.2|	GO:0010506
gi|542200653|ref|XM_003453573.2|	GO:0021986
gi|542200653|ref|XM_003453573.2|	GO:0042594
gi|542200653|ref|XM_003453573.2|	GO:0046777
gi|542200653|ref|XM_003453573.2|	GO:0048671
gi|542200653|ref|XM_003453573.2|	GO:0048675
gi|542200653|ref|XM_003453573.2|	GO:0048814
gi|542200653|ref|XM_003453573.2|	EC:2.7.11
gi|542231732|ref|XM_003449271.2|	GO:0005739	serine--tRNA ligase, mitochondrial
gi|542231732|ref|XM_003449271.2|	GO:0004828
gi|542231732|ref|XM_003449271.2|	GO:0005524
gi|542231732|ref|XM_003449271.2|	GO:0006434
gi|542231732|ref|XM_003449271.2|	EC:6.1.1.11
gi|542201124|ref|XM_005474622.1|	GO:0005615	serpin H1
gi|542201124|ref|XM_005474622.1|	GO:0005783
gi|542201124|ref|XM_005474622.1|	GO:0004867
gi|542201124|ref|XM_005474622.1|	GO:0005518
gi|542201124|ref|XM_005474622.1|	GO:0010951
gi|542201124|ref|XM_005474622.1|	GO:0030199
gi|542200643|ref|XM_003453550.2|	GO:0005634	serum response factor-like isoform X2
gi|542200643|ref|XM_003453550.2|	GO:0003677
gi|542200643|ref|XM_003453550.2|	GO:0046983
gi|542200643|ref|XM_003453550.2|	GO:0006351
gi|542200643|ref|XM_003453550.2|	GO:0006355
gi|542201084|ref|XM_003441596.2|	GO:0005785	signal recognition particle receptor subunit alpha
gi|542201084|ref|XM_003441596.2|	GO:0070062
gi|542201084|ref|XM_003441596.2|	GO:0003924
gi|542201084|ref|XM_003441596.2|	GO:0005047
gi|542201084|ref|XM_003441596.2|	GO:0005525
gi|542201084|ref|XM_003441596.2|	GO:0044822
gi|542201084|ref|XM_003441596.2|	GO:0006614
gi|542201084|ref|XM_003441596.2|	GO:0008152
gi|542200625|ref|XM_005474420.1|	GO:0005737	small G signaling modulator 2 isoform X1
gi|542200625|ref|XM_005474420.1|	GO:0005096
gi|542200625|ref|XM_005474420.1|	GO:0017137
gi|542200625|ref|XM_005474420.1|	GO:0034499
gi|542200625|ref|XM_005474420.1|	GO:0043547
gi|542201016|ref|XM_003441603.2|	GO:0005654	small nuclear ribonucleo Sm D2
gi|542201016|ref|XM_003441603.2|	GO:0005682
gi|542201016|ref|XM_003441603.2|	GO:0005685
gi|542201016|ref|XM_003441603.2|	GO:0005686
gi|542201016|ref|XM_003441603.2|	GO:0005687
gi|542201016|ref|XM_003441603.2|	GO:0005689
gi|542201016|ref|XM_003441603.2|	GO:0005829
gi|542201016|ref|XM_003441603.2|	GO:0019013
gi|542201016|ref|XM_003441603.2|	GO:0034709
gi|542201016|ref|XM_003441603.2|	GO:0034715
gi|542201016|ref|XM_003441603.2|	GO:0034719
gi|542201016|ref|XM_003441603.2|	GO:0046540
gi|542201016|ref|XM_003441603.2|	GO:0070062
gi|542201016|ref|XM_003441603.2|	GO:0071011
gi|542201016|ref|XM_003441603.2|	GO:0071013
gi|542201016|ref|XM_003441603.2|	GO:0005515
gi|542201016|ref|XM_003441603.2|	GO:0044822
gi|542201016|ref|XM_003441603.2|	GO:0000245
gi|542201016|ref|XM_003441603.2|	GO:0000387
gi|542201016|ref|XM_003441603.2|	GO:0034660
gi|542200836|ref|XM_005474507.1|	GO:0001518	sodium channel subunit beta-2
gi|542200836|ref|XM_005474507.1|	GO:0017080
gi|542200836|ref|XM_005474507.1|	GO:0006811
gi|542200836|ref|XM_005474507.1|	GO:0008016
gi|542200836|ref|XM_005474507.1|	GO:0032879
gi|542200836|ref|XM_005474507.1|	GO:0044707
gi|542200836|ref|XM_005474507.1|	GO:0050794
gi|542200836|ref|XM_005474507.1|	GO:0086001
gi|542200835|ref|XM_003441720.2|	GO:0016020	sodium channel subunit beta-4-like
gi|542200835|ref|XM_003441720.2|	GO:0006811
gi|542231736|ref|XM_003449273.2|	GO:0016021	sodium glucose cotransporter 2
gi|542231736|ref|XM_003449273.2|	GO:0031526
gi|542231736|ref|XM_003449273.2|	GO:0070062
gi|542231736|ref|XM_003449273.2|	GO:0005412
gi|542231736|ref|XM_003449273.2|	GO:0005515
gi|542231736|ref|XM_003449273.2|	GO:0015758
gi|542231736|ref|XM_003449273.2|	GO:0035428
gi|542231736|ref|XM_003449273.2|	GO:0035725
gi|542201157|ref|XM_003441659.2|	GO:0016021	sodium- and chloride-dependent GABA transporter 2-like
gi|542201157|ref|XM_003441659.2|	GO:0005328
gi|542201157|ref|XM_003441659.2|	GO:0006836
gi|542201157|ref|XM_003441659.2|	GO:0055085
gi|542201286|ref|XM_005474683.1|	GO:0005886	solute carrier organic anion transporter family member 1C1-like
gi|542201286|ref|XM_005474683.1|	GO:0016021
gi|542201286|ref|XM_005474683.1|	GO:0005215
gi|542201286|ref|XM_005474683.1|	GO:0006811
gi|542201046|ref|XM_003441601.2|	GO:0005576	somatolactin precursor
gi|542201046|ref|XM_003441601.2|	GO:0005623
gi|542201046|ref|XM_003441601.2|	GO:0005179
gi|542200600|ref|XR_269799.1|	GO:0005768	sortilin-related receptor
gi|542200600|ref|XR_269799.1|	GO:0016021
gi|542200600|ref|XR_269799.1|	GO:0044421
gi|542200600|ref|XR_269799.1|	GO:0098791
gi|542200600|ref|XR_269799.1|	GO:0005488
gi|542200600|ref|XR_269799.1|	GO:0006469
gi|542200600|ref|XR_269799.1|	GO:0006605
gi|542200600|ref|XR_269799.1|	GO:0009893
gi|542200600|ref|XR_269799.1|	GO:0010951
gi|542200600|ref|XR_269799.1|	GO:0016482
gi|542200600|ref|XR_269799.1|	GO:0034067
gi|542200600|ref|XR_269799.1|	GO:0044087
gi|542200600|ref|XR_269799.1|	GO:0044763
gi|542200600|ref|XR_269799.1|	GO:0048193
gi|542200600|ref|XR_269799.1|	GO:0051129
gi|542200600|ref|XR_269799.1|	GO:0060627
gi|542200600|ref|XR_269799.1|	GO:0072594
gi|542200600|ref|XR_269799.1|	GO:1902580
gi|542200600|ref|XR_269799.1|	GO:1902992
gi|542200600|ref|XR_269799.1|	GO:1903651
gi|542200600|ref|XR_269799.1|	GO:1903829
gi|542253152|ref|XM_005462422.1|	GO:0035091	sorting nexin-19
gi|542256544|ref|XM_003458624.2|	GO:0007165	sterile alpha and TIR motif-containing 1
gi|542253147|ref|XM_003457609.2|	GO:0005749	succinate dehydrogenase [ubiquinone] cytochrome b small subunit, mitochondrial
gi|542253147|ref|XM_003457609.2|	GO:0016021
gi|542253147|ref|XM_003457609.2|	GO:0000104
gi|542253147|ref|XM_003457609.2|	GO:0020037
gi|542253147|ref|XM_003457609.2|	GO:0046872
gi|542253147|ref|XM_003457609.2|	GO:0048039
gi|542253147|ref|XM_003457609.2|	GO:0006099
gi|542253147|ref|XM_003457609.2|	GO:0006810
gi|542253147|ref|XM_003457609.2|	EC:1.3.99.1
gi|542201285|ref|XM_003441629.2|	GO:0005829	tRNA-dihydrouridine(20a 20b) synthase [NAD +]-like
gi|542201285|ref|XM_003441629.2|	GO:0008748
gi|542201285|ref|XM_003441629.2|	GO:0017150
gi|542201285|ref|XM_003441629.2|	GO:0043738
gi|542201285|ref|XM_003441629.2|	GO:0043826
gi|542201285|ref|XM_003441629.2|	GO:0043883
gi|542201285|ref|XM_003441629.2|	GO:0043914
gi|542201285|ref|XM_003441629.2|	GO:0050660
gi|542201285|ref|XM_003441629.2|	GO:0052693
gi|542201285|ref|XM_003441629.2|	GO:0002943
gi|542201285|ref|XM_003441629.2|	GO:0055114
gi|542201285|ref|XM_003441629.2|	EC:1
gi|542200970|ref|XM_003441613.2|	GO:0005789	tail-anchored insertion receptor WRB
gi|542200970|ref|XM_003441613.2|	GO:0016021
gi|542200970|ref|XM_003441613.2|	GO:0007507
gi|542200970|ref|XM_003441613.2|	GO:0060041
gi|542200970|ref|XM_003441613.2|	GO:0071816
gi|542200796|ref|XM_003441726.2|	GO:0016020	thiamine transporter 1-like
gi|542200796|ref|XM_003441726.2|	GO:0006810
gi|542201314|ref|XM_005474694.1|	GO:0016020	thiamine transporter 2-like
gi|542201314|ref|XM_005474694.1|	GO:0006810
gi|542231705|ref|XM_005454288.1|	GO:0008236	thymus-specific serine protease-like
gi|542231705|ref|XM_005454288.1|	GO:0006508
gi|542201077|ref|XM_005474605.1|	GO:0005654	toll interleukin-1 receptor domain-containing adapter
gi|542201077|ref|XM_005474605.1|	GO:0005829
gi|542201077|ref|XM_005474605.1|	GO:0005886
gi|542201077|ref|XM_005474605.1|	GO:0045171
gi|542201077|ref|XM_005474605.1|	GO:0005080
gi|542201077|ref|XM_005474605.1|	GO:0035662
gi|542201077|ref|XM_005474605.1|	GO:0035663
gi|542201077|ref|XM_005474605.1|	GO:0046982
gi|542201077|ref|XM_005474605.1|	GO:0002755
gi|542201077|ref|XM_005474605.1|	GO:0032496
gi|542201077|ref|XM_005474605.1|	GO:0032722
gi|542201077|ref|XM_005474605.1|	GO:0032738
gi|542201077|ref|XM_005474605.1|	GO:0032757
gi|542201077|ref|XM_005474605.1|	GO:0032760
gi|542201077|ref|XM_005474605.1|	GO:0034134
gi|542201077|ref|XM_005474605.1|	GO:0034137
gi|542201077|ref|XM_005474605.1|	GO:0034145
gi|542201077|ref|XM_005474605.1|	GO:0035665
gi|542201077|ref|XM_005474605.1|	GO:0038123
gi|542201077|ref|XM_005474605.1|	GO:0038124
gi|542201077|ref|XM_005474605.1|	GO:0043123
gi|542201077|ref|XM_005474605.1|	GO:0045087
gi|542201077|ref|XM_005474605.1|	GO:0045410
gi|542201077|ref|XM_005474605.1|	GO:0046330
gi|542201077|ref|XM_005474605.1|	GO:0051092
gi|542201077|ref|XM_005474605.1|	GO:0070374
gi|542201077|ref|XM_005474605.1|	GO:0070935
gi|542201077|ref|XM_005474605.1|	GO:0071219
gi|542201077|ref|XM_005474605.1|	GO:0090073
gi|542200990|ref|XM_003441608.2|	GO:0005783	trafficking particle complex subunit 4
gi|542200990|ref|XM_003441608.2|	GO:0005795
gi|542200990|ref|XM_003441608.2|	GO:0005801
gi|542200990|ref|XM_003441608.2|	GO:0008021
gi|542200990|ref|XM_003441608.2|	GO:0030008
gi|542200990|ref|XM_003441608.2|	GO:0030054
gi|542200990|ref|XM_003441608.2|	GO:0030425
gi|542200990|ref|XM_003441608.2|	GO:0045211
gi|542200990|ref|XM_003441608.2|	GO:0005515
gi|542200990|ref|XM_003441608.2|	GO:0017112
gi|542200990|ref|XM_003441608.2|	GO:0006888
gi|542200990|ref|XM_003441608.2|	GO:0016358
gi|542200990|ref|XM_003441608.2|	GO:0043547
gi|542200990|ref|XM_003441608.2|	GO:0045212
gi|542200623|ref|XM_005474419.1|	GO:0031419	transcobalamin-1-like
gi|542200623|ref|XM_005474419.1|	GO:0015889
gi|542201104|ref|XM_003441672.2|	GO:0005634	transforming growth factor beta regulator 1 isoform X1
gi|542201104|ref|XM_003441672.2|	GO:0006351
gi|542201104|ref|XM_003441672.2|	GO:0006355
gi|542231800|ref|XM_003449327.2|	GO:0051015	transgelin isoform X1
gi|542231801|ref|XM_003449326.2|	GO:0051015	transgelin isoform X1
gi|542200907|ref|XM_003441618.2|	GO:0005784	translocon-associated subunit gamma
gi|542200907|ref|XM_003441618.2|	GO:0030176
gi|542200907|ref|XM_003441618.2|	GO:0006412
gi|542200907|ref|XM_003441618.2|	GO:0006614
gi|542231855|ref|XM_003449309.2|	GO:0016021	transmembrane 120A
gi|542231812|ref|XM_005454326.1|	GO:0016021	transmembrane 25
gi|542200656|ref|XM_003453559.2|	GO:0005764	transmembrane 97
gi|542200656|ref|XM_003453559.2|	GO:0005791
gi|542200656|ref|XM_003453559.2|	GO:0005886
gi|542200656|ref|XM_003453559.2|	GO:0016021
gi|542200656|ref|XM_003453559.2|	GO:0031965
gi|542200656|ref|XM_003453559.2|	GO:0042632
gi|542231897|ref|XM_003449319.2|	GO:0016021	transmembrane O-methyltransferase
gi|542231897|ref|XM_003449319.2|	GO:0003950
gi|542231897|ref|XM_003449319.2|	GO:0008171
gi|542231897|ref|XM_003449319.2|	GO:0032259
gi|542231897|ref|XM_003449319.2|	EC:2.4.2.30
gi|542231897|ref|XM_003449319.2|	EC:2.1.1
gi|542201319|ref|XM_005474696.1|	GO:0005886	transmembrane protease serine 2-like
gi|542201319|ref|XM_005474696.1|	GO:0016021
gi|542201319|ref|XM_005474696.1|	GO:0070062
gi|542201319|ref|XM_005474696.1|	GO:0005515
gi|542201319|ref|XM_005474696.1|	GO:0008236
gi|542201319|ref|XM_005474696.1|	GO:0016540
gi|542201319|ref|XM_005474696.1|	GO:0046598
gi|542231778|ref|XM_003449324.2|	GO:0005622	tripartite motif-containing 16-like
gi|542231778|ref|XM_003449324.2|	GO:0008270
gi|542201274|ref|XM_003441573.2|	GO:0046872	tristetraprolin-like
gi|542200923|ref|XM_003441706.2|	GO:0005654	tubulin delta chain
gi|542200923|ref|XM_003441706.2|	GO:0005737
gi|542200923|ref|XM_003441706.2|	GO:0005874
gi|542200923|ref|XM_003441706.2|	GO:0003924
gi|542200923|ref|XM_003441706.2|	GO:0005200
gi|542200923|ref|XM_003441706.2|	GO:0005525
gi|542200923|ref|XM_003441706.2|	GO:0007017
gi|542200923|ref|XM_003441706.2|	GO:0008152
gi|542200923|ref|XM_003441706.2|	GO:0051258
gi|542200979|ref|XM_003441696.2|	GO:0005515	tumor necrosis factor receptor superfamily member 19 isoform X2
gi|542200979|ref|XM_003441696.2|	GO:0002040
gi|542200979|ref|XM_003441696.2|	GO:0014045
gi|542200979|ref|XM_003441696.2|	GO:0048922
gi|542201309|ref|XM_005474692.1|	GO:0016021	tumor suppressor candidate 5
gi|542201309|ref|XM_005474692.1|	GO:0009607
gi|542201309|ref|XM_005474692.1|	GO:0048675
gi|542201185|ref|XM_003441587.2|	GO:0016021	tyrosinase
gi|542201185|ref|XM_003441587.2|	GO:0033162
gi|542201185|ref|XM_003441587.2|	GO:0004097
gi|542201185|ref|XM_003441587.2|	GO:0004503
gi|542201185|ref|XM_003441587.2|	GO:0046872
gi|542201185|ref|XM_003441587.2|	GO:0006585
gi|542201185|ref|XM_003441587.2|	GO:0032438
gi|542201185|ref|XM_003441587.2|	GO:0042438
gi|542201185|ref|XM_003441587.2|	GO:0050935
gi|542201185|ref|XM_003441587.2|	GO:0055114
gi|542201185|ref|XM_003441587.2|	EC:1.14.18.1
gi|542201185|ref|XM_003441587.2|	EC:1.10.3.1
gi|542200658|ref|XM_005474431.1|	GO:0004672	tyrosine kinase receptor Cad96Ca-like
gi|542200658|ref|XM_005474431.1|	GO:0005524
gi|542200658|ref|XM_005474431.1|	GO:0006468
gi|542200716|ref|XM_005474453.1|	GO:0005694	tyrosine- kinase BAZ1B isoform X1
gi|542200716|ref|XM_005474453.1|	GO:0008270
gi|542200716|ref|XM_005474453.1|	GO:0016301
gi|542200716|ref|XM_005474453.1|	GO:0016310
gi|542200716|ref|XM_005474453.1|	GO:0016568
gi|542200716|ref|XM_005474453.1|	GO:0044238
gi|542200716|ref|XM_005474453.1|	GO:0044260
gi|542200716|ref|XM_005474453.1|	GO:0044699
gi|542200716|ref|XM_005474453.1|	GO:0050794
gi|542253212|ref|XM_003457602.2|	GO:0006469	ubiquitin-associated and SH3 domain-containing B-like isoform X1
gi|542253212|ref|XM_003457602.2|	GO:0035335
gi|542253212|ref|XM_003457602.2|	GO:0045670
gi|542253212|ref|XM_003457602.2|	GO:0051279
gi|542253212|ref|XM_003457602.2|	GO:0090331
gi|542256560|ref|XM_003458610.2|	GO:0007601	unc-119 homolog A
gi|542256560|ref|XM_003458610.2|	GO:0070121
gi|542201283|ref|XM_003441572.2|	GO:0000938	vacuolar sorting-associated 53 homolog
gi|542201283|ref|XM_003441572.2|	GO:0010008
gi|542201283|ref|XM_003441572.2|	GO:0048471
gi|542201283|ref|XM_003441572.2|	GO:1990745
gi|542201283|ref|XM_003441572.2|	GO:0005515
gi|542201283|ref|XM_003441572.2|	GO:0015031
gi|542201283|ref|XM_003441572.2|	GO:0032456
gi|542201283|ref|XM_003441572.2|	GO:0042147
gi|542200930|ref|XM_003441614.2|	GO:0000407	vacuole membrane 1-like
gi|542200930|ref|XM_003441614.2|	GO:0005774
gi|542200930|ref|XM_003441614.2|	GO:0005783
gi|542200930|ref|XM_003441614.2|	GO:0005886
gi|542200930|ref|XM_003441614.2|	GO:0016021
gi|542200930|ref|XM_003441614.2|	GO:0033116
gi|542200930|ref|XM_003441614.2|	GO:0006887
gi|542200930|ref|XM_003441614.2|	GO:0007029
gi|542200930|ref|XM_003441614.2|	GO:0007030
[truncated: 84 more rows]
