# Supplementary material for: Variations on a theme: Genomics of sex determination in the cichlid fish Astatotilapia burtoni
Source: BMC Genomics. 2016 Nov 7;17:883. doi: 10.1186/s12864-016-3178-0 (PMC5100337; doi:10.1186/s12864-016-3178-0)
Supplement: Additional file 8: Table S6. — Gene expression details of genes with strongest male and female bias on LGs 5 and 14 as well as gene candidates on LG5. (XLSX 30 kb) [file 12864_2016_3178_MOESM8_ESM.xlsx]

## Sheet: male biased LG5
Table S6
Gene expression details of genes with strongest male bias on LG5
Transcript accession	logFC	P value	FDR	Gene annotation	Note
XM_005458396	10.8503	5.21414e-10	1.2533e-07	sycp1 synaptonemal complex protein 1
XM_013269941	9.98526	9.33486e-09	4.48264e-07	dynein heavy chain 1 axonemal-like	sperm motility
XM_003451850	9.95119	1.42352e-08	5.81799e-07	cullin-associated NEDD8-dissociated protein 1-like
XM_013269273	9.10465	8.44562e-09	4.20855e-07	transmembrane and coiled-coil domains protein 1	transcription factor
XM_003459584	8.80511	4.10265e-09	2.88912e-07	coiled-coil domain-containing protein 114-like
XM_003447718	8.63906	1.54014e-07	2.67536e-06	uncharacterized LOC100699575
XM_005469286	8.17788	9.10274e-08	1.8621e-06	uncharacterized LOC102078305
XR_266951	8.16546	1.41905e-06	1.32353e-05	ncRNA
XM_005469258	7.69925	3.97629e-09	2.85142e-07	dnai1 dynein axonemal intermediate chain 1
XM_013276629	7.36134	1.13698e-06	1.12418e-05	cell wall integrity and stress response component 2-like
XM_003442747	7.25576	1.72823e-06	1.5351e-05	netrin-4-like
XM_005457383	7.18888	2.34482e-06	1.94017e-05	coiled-coil domain-containing protein 42 homolog
XM_005450264	6.57042	1.08803e-06	1.09177e-05	eogt EGF domain-specific O-linked N-acetylglucosamine (GlcNAc) transferase
XM_013269212	6.41062	1.15926e-08	5.11146e-07	tubulin monoglycylase TTLL3-like
XM_013272135	6.28239	4.29084e-10	1.2533e-07	kiaa1257
XR_266817	6.12888	5.01341e-06	3.49031e-05	ncRNA
XR_269254	6.1109	3.14515e-08	9.48729e-07	ncRNA
XR_001224528	5.98181	5.51114e-05	0.000237072	ncRNA
XR_001225010	5.96032	3.70432e-05	0.000171441	ncRNA
XM_003453694	5.88965	4.83891e-10	1.2533e-07	protein kinase C and casein kinase substrate in neurons protein 1-like
XM_005469393	5.64449	6.13261e-05	0.000258023	acyl-coenzyme A amino acid N-acyltransferase 2-like
XM_005469428	5.38224	2.78565e-05	0.000135154	prph peripherin
XM_003452597	5.1431	0.000371426	0.00120707	D(4) dopamine receptor-like
XM_013269919	5.12944	1.57157e-06	1.43204e-05	uncharacterized LOC100697673
XM_003448308	5.12299	8.82978e-07	9.38768e-06	probable glutamate receptor
XM_003448336	5.01122	4.23116e-06	3.05884e-05	metabotropic glutamate receptor 2-like
XM_005469427	4.79617	4.92404e-06	3.44279e-05	melanocyte protein PMEL-like
XM_013272879	4.78181	6.25581e-06	4.15012e-05	uncharacterized LOC106098432
XM_003441364	4.72351	1.34786e-06	1.27197e-05	fibromodulin-like
XM_013270006	4.65831	4.36343e-09	2.9846e-07	cell adhesion molecule L1-like
XR_266190	4.65823	1.67105e-06	1.49596e-05	ncRNA
XM_003454299	4.64145	0.000298451	0.00099604	nkx1-1 NK1 homeobox 1	transcription factor
XM_005452232	4.59292	2.83246e-06	2.25411e-05	fibulin-2-like 2C
XM_005469457	4.55191	1.4338e-05	7.9743e-05	calcoco1 calcium binding and coiled-coil domain 1	wnt pathway, transcriptional activator
XR_001224652	4.54442	2.0598e-05	0.000105518	ncRNA
XM_003456230	4.49466	9.44111e-07	9.87688e-06	nicn1 nicolin 1
XM_003448415	4.43018	3.05087e-06	2.39196e-05	saxiphilin-like
XM_005469724	4.41471	1.74099e-05	9.28736e-05	ecm2 extracellular matrix protein 2 female organ and adipocyte specific
XM_003448313	4.36576	1.10605e-08	4.98921e-07	zmynd10 zinc finger MYND-type containing 10
XM_003448422	4.34349	6.72893e-07	7.66776e-06	kelch-like protein 10	May be a substrate-specific adapter of a CUL3-based E3 ubiquitin-protein ligase complex which mediates the ubiquitination and subsequent proteasomal degradation of target proteins during spermatogenesis. Required for male fertilit
XM_013269269	4.28691	1.17733e-08	5.17947e-07	transmembrane and coiled-coil domains protein 1	transcription factor
XR_269221	4.23104	9.00568e-05	0.000355667	ncRNA
XM_003442663	4.23004	4.51712e-06	3.21219e-05	mapkapk3 mitogen-activated protein kinase-activated protein kinase 3
XM_005460833	4.20316	3.36178e-05	0.000157978	protein-glutamine gamma-glutamyltransferase 5-like
XM_003453646	4.19705	1.11316e-05	6.55014e-05	monocarboxylate transporter 1-like
XM_003459573	4.11727	5.11289e-07	6.27555e-06	parathymosin-like
XM_013264709	4.10032	0.000121361	0.000462054	uncharacterized LOC106096608
XM_003441540	4.03606	1.77087e-06	1.56445e-05	vitamin D3 receptor B
XM_013276930	4.03541	6.93009e-06	4.48201e-05	uncharacterized LOC106098911

## Sheet: female biased LG5
Table S6
Gene expression details of genes with strongest female bias on LG5
Transcript accession	logFC	PValue	FDR	Gene annotation	Note
XM_005450156	-7.75407	4.1279e-10	1.2533e-07	microphthalmia-associated transcription factor	transcription factor
XM_003442737	-5.10218	5.36134e-09	3.33203e-07	bcl-2-like protein 1
XM_013269925	-6.42827	2.11725e-08	7.44154e-07	gamma-glutamyltransferase 7-like
XM_013269957	-4.04066	4.81568e-06	3.37787e-05	myosin-7-like
XM_003442745	-6.77767	1.14187e-09	1.65587e-07	protein LSM14 homolog B-B-like
XM_003442655	-7.1543	2.09728e-08	7.40293e-07	bone morphogenetic protein 7-like
XM_005450236	-4.03338	2.7791e-07	4.08764e-06	probable G-protein coupled receptor 22
XM_003442750	-4.54899	3.86004e-07	5.18654e-06	cell death activator CIDE-3-like
XM_003442692	-6.4568	2.37474e-09	2.14081e-07	otop1 otopetrin 1
XM_013269150	-4.82508	4.57426e-08	1.21014e-06	uncharacterized LOC106097943
XM_005469433	-5.58317	6.72571e-09	3.73e-07	suox sulfite oxidase
XM_003441491	-4.05551	8.74136e-06	5.41721e-05	25-hydroxyvitamin D-1 alpha hydroxylase
XM_003441450	-4.09789	2.30956e-08	7.84971e-07	protein FAM212A-like
XM_013269243	-4.14409	2.50147e-07	3.76124e-06	retinol dehydrogenase 10-B-like
XM_005469553	-4.39029	3.96051e-05	0.000181189	uncharacterized protein C6orf132 homolog
XM_003441246	-9.66022	4.90484e-10	1.2533e-07	histone H1oo-like
XM_003447679	-4.21579	2.55822e-07	3.82892e-06	dhrs3 dehydrogenase/reductase (SDR family) member 3
XM_003448381	-5.88588	6.97501e-07	7.90231e-06	transmembrane protein 51-like
XM_005453493	-4.46875	5.56945e-08	1.35206e-06	hmga2 high mobility group AT-hook 2
XM_005453497	-4.76464	3.55281e-07	4.87751e-06	clg5h3orf18 chromosome LG5 open reading frame human C3orf18	transcriptional regulator spermatogenesis
XM_003448321	-6.3497	1.87984e-05	9.86373e-05	retinoid-binding protein 7-like
XM_005453512	-6.40181	5.72357e-09	3.44135e-07	epha2 EPH receptor A2
XM_005453514	-9.22099	3.69833e-09	2.76027e-07	arhgef19 Rho guanine nucleotide exchange factor (GEF) 19
XM_013273228	-6.25086	5.44566e-08	1.33642e-06	tgfa transforming growth factor alpha
XM_005469729	-4.09435	2.82469e-05	0.000136845	alpha-13-galactosyltransferase 2-like
XM_003459577	-4.00448	1.21425e-07	2.26902e-06	trim62 tripartite motif containing 62
XM_005460795	-4.50402	8.36539e-08	1.76462e-06	cbfa2t2 core-binding factor runt domain alpha subunit3B translocated to	Transcriptional corepressor
XM_005460801	-5.90286	7.95935e-09	4.08977e-07	tfap2c transcription factor AP-2 gamma (activating enhancer binding protein 2 gamma)	transcription factor
XM_003456095	-4.60808	1.90865e-06	1.65775e-05	gpd1 glycerol-3-phosphate dehydrogenase 1 (soluble)
XM_005458884	-4.37167	1.39214e-08	5.75967e-07	sil1 SIL1 nucleotide exchange factor
XM_013275491	-4.67161	9.94705e-09	4.6255e-07	cell division cycle-associated protein 7-like	transcriptional regulator
XM_003451837	-5.06378	1.08533e-07	2.1184e-06	map3k12 mitogen-activated protein kinase kinase kinase 12
XM_013275458	-4.42385	0.000155372	0.000568332	ppp1r1a protein phosphatase 1 regulatory (inhibitor) subunit 1A

## Sheet: expression candidate genes LG5
Table S6
Gene expression details of candidate genes on LG5
Gene	logFC	FDR
wnt7a	1.32814	0.0882422
wnt4a	-2.00711	0.016139
gnrh2	not DE
oxtr	not DE
fkbp5	1.9491	0.101614
tcp11	3.23191	0.000233851
v1r	not DE
fancd2	not DE
apl	not DE

## Sheet: male biased LG14
Table S6
Gene expression details of genes with strongest male bias on LG14
Transcript accession	logFC	P value	FDR	Gene annotation
XM_003441723	9.29164	1.94746e-10	1.2533e-07	dnaaf1 dynein axonemal assembly factor 1
XM_013269344	6.52953	6.05685e-05	0.000255604	uncharacterized LOC106097976
XM_005474565	9.72367	3.17904e-08	9.5308e-07	lebercilin-like protein
XM_005474670	4.78144	3.17045e-07	4.47498e-06	fchsd2 FCH and double SH3 domain
XM_013269355	4.48432	2.72617e-07	4.03098e-06	cfap45 cilia and flagella associated protein 45
XM_005474654	4.19297	1.4353e-06	1.33462e-05	gucy1a2 guanylate cyclase 1 soluble alpha 2
XM_013269345	6.62898	1.05742e-05	6.30552e-05	von Willebrand factor A domain-containing protein 7-like
XM_005474459	4.74763	3.21668e-05	0.000152109	transmembrane protein 255B-like
XM_003441621	6.36872	5.56441e-09	3.3936e-07	daw1 dynein assembly factor with WDR repeat domains 1
XM_005474637	6.31469	1.27737e-06	1.22105e-05	von Willebrand factor A domain-containing protein 7-like
XM_013269301	4.82134	1.06549e-06	1.07428e-05	uncharacterized LOC106097964
XM_005474586	4.37334	2.7336e-06	2.19417e-05	dact3 dishevelled-binding antagonist of beta-catenin 3
XM_005474606	7.44674	5.0903e-08	1.27924e-06	fam118b family with sequence similarity 118 member B
XM_003441651	4.96017	2.18016e-05	0.000110404	folh1b folate hydrolase 1B
XM_003441624	5.99264	3.51147e-08	1.01217e-06	fbxo36 F-box protein 36
XM_013273603	6.06497	5.29311e-07	6.43223e-06	ano7 anoctamin 7
XM_005454352	6.84726	2.97616e-09	2.40761e-07	homeodomain-interacting protein kinase 3-like
XM_005454335	4.44913	4.09325e-06	2.99117e-05	igsf11 immunoglobulin superfamilymember 11
XM_003449321	8.85207	1.67884e-09	1.86742e-07	leucine-rich repeat-containing protein 51-like
XM_013274395	8.02046	1.81242e-09	1.91794e-07	cep126 centrosomal protein 126kDa
XM_013274352	4.46585	0.000489942	0.00153049	uncharacterized LOC102078575
XM_013274767	4.27431	2.83276e-05	0.000137168	uncharacterized LOC100696464
XM_005455797	5.00909	8.84785e-05	0.000350282	zona pellucida-like domain-containing protein 1
XM_005455815	4.64841	0.000136394	0.000508799	tmem136 transmembrane protein 136
XM_005455752	6.55942	6.88664e-09	3.77189e-07	zinc homeostasis factor 1-like
XM_005455798	6.08749	4.42756e-07	5.68437e-06	ttc12 tetratricopeptide repeat domain 12
XM_013274764	4.67754	6.31023e-05	0.000264417	uncharacterized LOC106096444
XM_003454788	6.16546	2.09202e-06	1.78334e-05	mme membrane metallo-endopeptidase
XM_005459582	4.35395	1.50286e-05	8.25057e-05	cell adhesion molecule 1-like
XM_003455067	4.73883	3.42119e-06	2.60812e-05	jam3 junctional adhesion molecule 3
XM_005461705	4.44747	3.70907e-08	1.04943e-06	copb2 coatomer protein complex subunit beta 2 (beta prime
XM_003456943	7.21171	2.8663e-08	8.99254e-07	dehydrogenase/reductase SDR family member 12-like
XM_005461730	5.01837	3.92117e-07	5.22987e-06	scg2 secretogranin II
XM_005462755	4.15969	4.13314e-05	0.000187691	inner ear-specific collagen-like
XM_013267112	5.94376	7.83461e-08	1.7061e-06	cyclin-dependent kinase-like 1
XM_013268500	7.85481	2.07757e-06	1.7739e-05	solute carrier family 13 member 5-like
XM_013268495	5.67218	5.20873e-09	3.27882e-07	nek8 NIMA-related kinase 8

## Sheet: female biased LG14
Table S6
Gene expression details of genes with strongest male bias on LG14
Transcript accession	logFC	P value	FDR	Gene annotation
XM_005474630	-8.76324	1.67097e-10	1.2533e-07	cntd2 cyclin N-terminal domain containing 2
XR_269839	-6.61252	2.23885e-05	0.000112993	ncRNA
XM_005474477	-6.39014	9.45129e-09	4.48969e-07	sphkap SPHK1 interacto AKAP domain containin
XM_005474689	-4.00137	8.14614e-07	8.86563e-06	abhydrolase domain-containing protein 15-like
XM_005474887	-4.52773	1.67971e-06	1.50085e-05	gmnc geminin coiled-coil domain containing
XM_005474878	-7.22143	0.000371992	0.00120819	nesprin-2-like
XM_003448941	-4.9895	7.49675e-05	0.000304953	somatostatin-2-like
XM_003448990	-4.26345	4.8156e-08	1.24066e-06	kctd14 potassium channel tetramerization domain containing 14
XM_013273610	-4.15288	0.000266095	0.000901737	P2Y purinoceptor 14-like
XM_003449320	-5.92549	6.55442e-08	1.52033e-06	secreted frizzled-related protein 2-like
XM_003449324	-6.84834	3.13093e-09	2.48155e-07	tripartite motif-containing protein 16-like
XM_003449299	-4.60875	9.01472e-08	1.84991e-06	myelin protein zero-like protein 3
XM_003450151	-4.04072	2.80667e-07	4.10659e-06	clg14h3orf52 chromosome LG14 open reading frame human C3orf52
XM_005455031	-6.58203	4.92408e-09	3.17463e-07	FH2 domain-containing protein 1-like
XR_001224869	-5.64988	2.37273e-05	0.000118527	ncRNA
XM_003450803	-9.72728	2.32621e-09	2.14081e-07	late histone H2A.2.2-like
XM_005455767	-4.14233	1.15825e-06	1.1383e-05	slc1a5 solute carrier family 1 member 5
XM_005474425	-9.41479	2.4172e-09	2.14081e-07	zona pellucida sperm-binding protein 3-like
XM_003453566	-4.08522	1.6625e-06	1.49397e-05	ATP-binding cassette sub-family G member 4-like
XM_005459344	-4.27298	1.97567e-06	1.70386e-05	calpain-1 catalytic subunit-like
XM_003456379	-4.73609	6.06321e-09	3.53431e-07	kcnk6 potassium channel two pore domain subfamily K member 6
XM_005463751	-5.6077	7.95363e-07	8.69879e-06	uncharacterized protein C22orf31-like
XM_005474811	-5.2397	5.45011e-08	1.33642e-06	b3gnt8 UDP-GlcNAc:betaGal beta-13-N-acetylglucosaminyltransferase 8
XM_003459460	-4.69162	5.44134e-06	3.72205e-05	glucagon receptor-like
XM_003440139	-4.68167	6.66641e-05	0.000276033	dehydrogenase/reductase SDR family member 11-like
